# Supplementary material for: Identification of Kunitz-Type Inhibitor Gene Family of Populus yunnanensis Reveals a Stress Tolerance Function in Inverted Cuttings
Source: Int J Mol Sci. 2024 Dec 29;26(1):188. doi: 10.3390/ijms26010188 (PMC11720115; doi:10.3390/ijms26010188)
Supplement: Supplementary file 1 [file ijms-26-00188-s001.zip]

Archive with 14 entries (14 files):
- Figure S1.pdf
- Figure S2.pdf
- Figure S3.pdf
- Table S1.xlsx
- Table S10.xlsx
- Table S11.xlsx
- Table S2.xlsx
- Table S3.xlsx
- Table S4.xlsx
- Table S5.xlsx
- Table S6.xlsx
- Table S7.xlsx
- Table S8.xlsx
- Table S9.xlsx
