# Supplementary material for: Identification of Kunitz-Type Inhibitor Gene Family of Populus yunnanensis Reveals a Stress Tolerance Function in Inverted Cuttings
Source: Int J Mol Sci. 2024 Dec 29;26(1):188. doi: 10.3390/ijms26010188 (PMC11720115; doi:10.3390/ijms26010188)
Supplement: Supplementary file 1 [file ijms-26-00188-s001.zip › Table S1.xlsx]

## Sheet: Table S1
Supplementary file: Table S1 The sources of 301 Kunitz proteins from 13 plant species
Family	Species name	Sources
Brassicaceae	Arabidopsis thaliana	Phytozome (doe.gov)
Vitaceae Juss.	Vitis vinifera	Phytozome (doe.gov)
Salicaceae	Salix suchowensis	figshare - credit for all your research
	Salix purpurea FishCreek	Phytozome (doe.gov)
	Salix purpurea	Phytozome (doe.gov)
	Populus pruinosa	https://ftp.cngb.org/pub/
	Populus euphratica	https://www.ncbi.nlm.nih.gov/
	Populus davidiana	https://www.ncbi.nlm.nih.gov/
	Populus tremula	PlantGenIE.org : Home
	Populus deltoides	National Center for Biotechnology Information (nih.gov)
	Populus deltoides WV94	Phytozome (doe.gov)
	Populus trichocarpa	Phytozome (doe.gov)
	Populus yunnanensis	National Center for Biotechnology Information (nih.gov)
