# Supplementary material for: Identification of Kunitz-Type Inhibitor Gene Family of Populus yunnanensis Reveals a Stress Tolerance Function in Inverted Cuttings
Source: Int J Mol Sci. 2024 Dec 29;26(1):188. doi: 10.3390/ijms26010188 (PMC11720115; doi:10.3390/ijms26010188)
Supplement: Supplementary file 1 [file ijms-26-00188-s001.zip › Table S10.xlsx]

## Sheet: Table S10
Supplementary file: Table S10 The location information of cis-regulatory elements (CREs) in the PyunKTIs promoter region.
Gene	CRE	CRE start plot	CRE end plot	Function annotation
Pyun01G029930.1	ABRE	577	582	cis-acting element involved in the abscisic acid responsiveness
Pyun01G029930.1	ABRE	582	587	cis-acting element involved in the abscisic acid responsiveness
Pyun01G029930.1	ABRE	666	671	cis-acting element involved in the abscisic acid responsiveness
Pyun01G029930.1	ABRE	872	877	cis-acting element involved in the abscisic acid responsiveness
Pyun01G029930.1	ABRE	1174	1179	cis-acting element involved in the abscisic acid responsiveness
Pyun01G029930.1	ABRE	1178	1187	cis-acting element involved in the abscisic acid responsiveness
Pyun01G029930.1	ABRE	1291	1296	cis-acting element involved in the abscisic acid responsiveness
Pyun01G029930.1	ARE	119	125	cis-acting regulatory element essential for the anaerobic induction
Pyun01G029930.1	ARE	407	413	cis-acting regulatory element essential for the anaerobic induction
Pyun01G029930.1	ARE	1297	1303	cis-acting regulatory element essential for the anaerobic induction
Pyun01G029930.1	as-1	579	584	involved in transcriptional activity of genes
Pyun01G029930.1	as-1	664	669	involved in transcriptional activity of genes
Pyun01G029930.1	Box 4	1029	1035	part of a conserved DNA module involved in light responsiveness
Pyun01G029930.1	CAT-box	522	528	cis-acting regulatory element related to meristem expression
Pyun01G029930.1	CGTCA-motif	579	584	cis-acting regulatory element involved in the MeJA-responsiveness
Pyun01G029930.1	CGTCA-motif	664	669	cis-acting regulatory element involved in the MeJA-responsiveness
Pyun01G029930.1	ERE	438	446	cis-acting regulatory element involved in ethylene responsiveness
Pyun01G029930.1	ERE	1074	1082	cis-acting regulatory element involved in ethylene responsiveness
Pyun01G029930.1	G-box	577	583	cis-acting regulatory element involved in light responsiveness
Pyun01G029930.1	G-box	582	588	cis-acting regulatory element involved in light responsiveness
Pyun01G029930.1	G-box	665	671	cis-acting regulatory element involved in light responsiveness
Pyun01G029930.1	G-Box	871	877	cis-acting regulatory element involved in light responsiveness
Pyun01G029930.1	G-box	1173	1179	cis-acting regulatory element involved in light responsiveness
Pyun01G029930.1	G-box	1291	1297	cis-acting regulatory element involved in light responsiveness
Pyun01G029930.1	GT1-motif	341	347	light responsive element
Pyun01G029930.1	LAMP-element	622	631	part of a light responsive element
Pyun01G029930.1	LTR	723	729	cis-acting element involved in low-temperature responsiveness
Pyun01G029930.1	MBS	892	898	MYB binding site involved in drought-inducibility
Pyun01G029930.1	MBS	1007	1013	MYB binding site involved in drought-inducibility
Pyun01G029930.1	Myb-binding site	1038	1044	cis-acting regulatory element
Pyun01G029930.1	O2-site	662	671	cis-acting regulatory element involved in zein metabolism regulation
Pyun01G029930.1	P-box	299	306	gibberellin-responsive element
Pyun01G029930.1	TCA-element	79	88	cis-acting element involved in salicylic acid responsiveness
Pyun01G029930.1	TGACG-motif	579	584	cis-acting regulatory element involved in the MeJA-responsiveness
Pyun01G029930.1	TGACG-motif	664	669	cis-acting regulatory element involved in the MeJA-responsiveness
Pyun01G029930.1	TGA-element	925	931	auxin-responsive element
Pyun01G029930.1	WUN-motif	223	231	wound-responsive element
Pyun03G009060.1	AAGAA-motif	51	60	involved in secondary xylem development
Pyun03G009060.1	AAGAA-motif	305	314	involved in secondary xylem development
Pyun03G009060.1	AE-box	1002	1010	part of a module for light response
Pyun03G009060.1	ARE	372	378	cis-acting regulatory element essential for the anaerobic induction
Pyun03G009060.1	as-1	1351	1356	involved in transcriptional activity of genes
Pyun03G009060.1	Box 4	101	107	part of a conserved DNA module involved in light responsiveness
Pyun03G009060.1	Box 4	123	129	part of a conserved DNA module involved in light responsiveness
Pyun03G009060.1	Box 4	148	154	part of a conserved DNA module involved in light responsiveness
Pyun03G009060.1	CGTCA-motif	1351	1356	cis-acting regulatory element involved in the MeJA-responsiveness
Pyun03G009060.1	CTAG-motif	1110	1119	Function unknown
Pyun03G009060.1	ERE	573	581	cis-acting regulatory element involved in ethylene responsiveness
Pyun03G009060.1	GATA-motif	1235	1245	part of a light responsive element
Pyun03G009060.1	GCN4_motif	1144	1151	cis-regulatory element involved in endosperm expression
Pyun03G009060.1	Myb-binding site	1251	1257	cis-acting regulatory element
Pyun03G009060.1	TCT-motif	111	117	part of a light responsive element
Pyun03G009060.1	TGACG-motif	1351	1356	cis-acting regulatory element involved in the MeJA-responsiveness
Pyun03G009060.1	WRE3	327	333	wound-responsive element
Pyun03G009060.1	WRE3	1010	1016	wound-responsive element
Pyun03G009060.1	WRE3	1387	1393	wound-responsive element
Pyun04G000040.1	ABRE	519	524	cis-acting element involved in the abscisic acid responsiveness
Pyun04G000040.1	ARE	476	482	cis-acting regulatory element essential for the anaerobic induction
Pyun04G000040.1	ARE	889	895	cis-acting regulatory element essential for the anaerobic induction
Pyun04G000040.1	as-1	1121	1126	involved in transcriptional activity of genes
Pyun04G000040.1	AT1-motif	670	683	part of a light responsive module
Pyun04G000040.1	Box 4	428	434	part of a conserved DNA module involved in light responsiveness
Pyun04G000040.1	Box 4	735	741	part of a conserved DNA module involved in light responsiveness
Pyun04G000040.1	Box 4	1167	1173	part of a conserved DNA module involved in light responsiveness
Pyun04G000040.1	CARE	91	99	involved in meristem-specific expression
Pyun04G000040.1	CCGTCC-box	1322	1328	development related element
Pyun04G000040.1	CGTCA-motif	1121	1126	cis-acting regulatory element involved in the MeJA-responsiveness
Pyun04G000040.1	GATA-motif	600	607	part of a light responsive element
Pyun04G000040.1	G-box	518	524	cis-acting regulatory element involved in light responsiveness
Pyun04G000040.1	GT1-motif	236	242	light responsive element
Pyun04G000040.1	GT1-motif	300	306	light responsive element
Pyun04G000040.1	MBS	15	21	MYB binding site involved in drought-inducibility
Pyun04G000040.1	MBS	1007	1013	MYB binding site involved in drought-inducibility
Pyun04G000040.1	myb	112	118	drought responsive element
Pyun04G000040.1	MYB	1333	1339	drought responsive element
Pyun04G000040.1	Myb-binding site	1432	1438	cis-acting regulatory element
Pyun04G000040.1	MYB-like sequence	1069	1075	Function unknown
Pyun04G000040.1	MYC	1253	1259	dehydration responsive element
Pyun04G000040.1	P-box	1213	1220	gibberellin-responsive element
Pyun04G000040.1	STRE	926	931	stress responsive element
Pyun04G000040.1	TGACG-motif	1121	1126	cis-acting regulatory element involved in the MeJA-responsiveness
Pyun04G000040.1	WUN-motif	1127	1135	wound-responsive element
Pyun04G000040.1	WUN-motif	1287	1296	wound-responsive element
Pyun04G005750.1	ABRE	56	63	cis-acting element involved in the abscisic acid responsiveness
Pyun04G005750.1	AE-box	128	136	part of a module for light response
Pyun04G005750.1	ARE	74	80	cis-acting regulatory element essential for the anaerobic induction
Pyun04G005750.1	ARE	207	213	cis-acting regulatory element essential for the anaerobic induction
Pyun04G005750.1	ARE	684	690	cis-acting regulatory element essential for the anaerobic induction
Pyun04G005750.1	ARE	1224	1230	cis-acting regulatory element essential for the anaerobic induction
Pyun04G005750.1	as-1	700	705	involved in transcriptional activity of genes
Pyun04G005750.1	AT1-motif	1323	1336	part of a light responsive module
Pyun04G005750.1	AT-rich element	972	982	binding site of AT-rich DNA binding protein (ATBP-1)
Pyun04G005750.1	Box 4	528	534	part of a conserved DNA module involved in light responsiveness
Pyun04G005750.1	Box 4	628	634	part of a conserved DNA module involved in light responsiveness
Pyun04G005750.1	Box 4	748	754	part of a conserved DNA module involved in light responsiveness
Pyun04G005750.1	Box 4	819	825	part of a conserved DNA module involved in light responsiveness
Pyun04G005750.1	Box 4	830	836	part of a conserved DNA module involved in light responsiveness
Pyun04G005750.1	Box 4	834	840	part of a conserved DNA module involved in light responsiveness
Pyun04G005750.1	Box 4	868	874	part of a conserved DNA module involved in light responsiveness
Pyun04G005750.1	Box 4	1201	1207	part of a conserved DNA module involved in light responsiveness
Pyun04G005750.1	Box 4	1266	1272	part of a conserved DNA module involved in light responsiveness
Pyun04G005750.1	box S	1351	1358	wound-responsive element
Pyun04G005750.1	CARE	1486	1494	involved in meristem-specific expression
Pyun04G005750.1	CCAAT-box	308	314	MYBHv1 binding site
Pyun04G005750.1	CGTCA-motif	700	705	cis-acting regulatory element involved in the MeJA-responsiveness
Pyun04G005750.1	ERE	354	362	cis-acting regulatory element involved in ethylene responsiveness
Pyun04G005750.1	GCN4_motif	472	479	cis-regulatory element involved in endosperm expression
Pyun04G005750.1	LAMP-element	780	788	part of a light responsive element
Pyun04G005750.1	LTR	97	103	cis-acting element involved in low-temperature responsiveness
Pyun04G005750.1	MSA-like	307	316	cis-acting element involved in cell cycle regulation
Pyun04G005750.1	MYB recognition site	308	314	cis-acting regulatory element
Pyun04G005750.1	myc	490	497	dehydration responsive element
Pyun04G005750.1	myc	565	572	dehydration responsive element
Pyun04G005750.1	MYC	917	923	dehydration responsive element
Pyun04G005750.1	MYC	939	945	dehydration responsive element
Pyun04G005750.1	MYC	1240	1246	dehydration responsive element
Pyun04G005750.1	O2-site	1217	1226	cis-acting regulatory element involved in zein metabolism regulation
Pyun04G005750.1	STRE	390	395	stress responsive element
Pyun04G005750.1	TCCC-motif	137	144	part of a light responsive element
Pyun04G005750.1	TCT-motif	723	729	part of a light responsive element
Pyun04G005750.1	TCT-motif	1287	1293	part of a light responsive element
Pyun04G005750.1	TGACG-motif	700	705	cis-acting regulatory element involved in the MeJA-responsiveness
Pyun04G005750.1	WUN-motif	1075	1084	wound-responsive element
Pyun04G005770.1	AAGAA-motif	430	437	involved in secondary xylem development
Pyun04G005770.1	AAGAA-motif	1138	1147	involved in secondary xylem development
Pyun04G005770.1	AAGAA-motif	1321	1328	involved in secondary xylem development
Pyun04G005770.1	ABRE	246	251	cis-acting element involved in the abscisic acid responsiveness
Pyun04G005770.1	ABRE	379	384	cis-acting element involved in the abscisic acid responsiveness
Pyun04G005770.1	ABRE	511	516	cis-acting element involved in the abscisic acid responsiveness
Pyun04G005770.1	ABRE	1267	1272	cis-acting element involved in the abscisic acid responsiveness
Pyun04G005770.1	ARE	291	297	cis-acting regulatory element essential for the anaerobic induction
Pyun04G005770.1	ARE	627	633	cis-acting regulatory element essential for the anaerobic induction
Pyun04G005770.1	as-1	509	514	involved in transcriptional activity of genes
Pyun04G005770.1	as-1	1359	1364	involved in transcriptional activity of genes
Pyun04G005770.1	Box 4	302	308	part of a conserved DNA module involved in light responsiveness
Pyun04G005770.1	Box 4	812	818	part of a conserved DNA module involved in light responsiveness
Pyun04G005770.1	Box 4	1118	1124	part of a conserved DNA module involved in light responsiveness
Pyun04G005770.1	CGTCA-motif	509	514	cis-acting regulatory element involved in the MeJA-responsiveness
Pyun04G005770.1	CGTCA-motif	1359	1364	cis-acting regulatory element involved in the MeJA-responsiveness
Pyun04G005770.1	ERE	1381	1389	cis-acting regulatory element involved in ethylene responsiveness
Pyun04G005770.1	G-Box	245	251	cis-acting regulatory element involved in light responsiveness
Pyun04G005770.1	G-box	379	385	cis-acting regulatory element involved in light responsiveness
Pyun04G005770.1	G-box	419	428	cis-acting regulatory element involved in light responsiveness
Pyun04G005770.1	G-box	510	516	cis-acting regulatory element involved in light responsiveness
Pyun04G005770.1	G-box	1267	1273	cis-acting regulatory element involved in light responsiveness
Pyun04G005770.1	GT1-motif	774	781	light responsive element
Pyun04G005770.1	GT1-motif	799	806	light responsive element
Pyun04G005770.1	GT1-motif	878	884	light responsive element
Pyun04G005770.1	MRE	1154	1161	MYB binding site involved in light responsiveness
Pyun04G005770.1	MYB	79	85	drought responsive element
Pyun04G005770.1	MYB	1355	1361	drought responsive element
Pyun04G005770.1	MYB-like sequence	773	779	Function unknown
Pyun04G005770.1	MYB-like sequence	798	804	Function unknown
Pyun04G005770.1	MYB-like sequence	877	883	Function unknown
Pyun04G005770.1	MYC	843	849	dehydration responsive element
Pyun04G005770.1	MYC	1286	1292	dehydration responsive element
Pyun04G005770.1	MYC	1430	1436	dehydration responsive element
Pyun04G005770.1	O2-site	215	224	cis-acting regulatory element involved in zein metabolism regulation
Pyun04G005770.1	O2-site	507	515	cis-acting regulatory element involved in zein metabolism regulation
Pyun04G005770.1	TCT-motif	1076	1082	part of a light responsive element
Pyun04G005770.1	TGACG-motif	509	514	cis-acting regulatory element involved in the MeJA-responsiveness
Pyun04G005770.1	TGACG-motif	1359	1364	cis-acting regulatory element involved in the MeJA-responsiveness
Pyun04G005770.1	TGA-element	365	371	auxin-responsive element
Pyun04G005770.1	TGA-element	1253	1259	auxin-responsive element
Pyun04G005770.1	TGA-element	1425	1431	auxin-responsive element
Pyun04G005780.1	AAGAA-motif	454	463	involved in secondary xylem development
Pyun04G005780.1	ABRE	1237	1242	cis-acting element involved in the abscisic acid responsiveness
Pyun04G005780.1	ARE	706	712	cis-acting regulatory element essential for the anaerobic induction
Pyun04G005780.1	as-1	1329	1334	involved in transcriptional activity of genes
Pyun04G005780.1	AT1-motif	377	390	part of a light responsive module
Pyun04G005780.1	box S	947	954	wound-responsive element
Pyun04G005780.1	CGTCA-motif	1329	1334	cis-acting regulatory element involved in the MeJA-responsiveness
Pyun04G005780.1	ERE	681	689	cis-acting regulatory element involved in ethylene responsiveness
Pyun04G005780.1	ERE	1351	1359	cis-acting regulatory element involved in ethylene responsiveness
Pyun04G005780.1	G-box	1237	1243	cis-acting regulatory element involved in light responsiveness
Pyun04G005780.1	MRE	676	683	MYB binding site involved in light responsiveness
Pyun04G005780.1	MRE	1088	1095	MYB binding site involved in light responsiveness
Pyun04G005780.1	myb	183	189	drought responsive element
Pyun04G005780.1	Myb-binding site	775	781	cis-acting regulatory element
Pyun04G005780.1	myc	487	494	dehydration responsive element
Pyun04G005780.1	MYC	880	886	dehydration responsive element
Pyun04G005780.1	MYC	1395	1401	dehydration responsive element
Pyun04G005780.1	O2-site	129	138	cis-acting regulatory element involved in zein metabolism regulation
Pyun04G005780.1	STRE	787	792	stress responsive element
Pyun04G005780.1	TCT-motif	1291	1297	part of a light responsive element
Pyun04G005780.1	TGACG-motif	1329	1334	cis-acting regulatory element involved in the MeJA-responsiveness
Pyun04G005780.1	TGA-element	1390	1396	auxin-responsive element
Pyun04G005780.1	WRE3	949	955	wound-responsive element
Pyun04G005790.1	ABRE	972	977	cis-acting element involved in the abscisic acid responsiveness
Pyun04G005790.1	ABRE	1123	1128	cis-acting element involved in the abscisic acid responsiveness
Pyun04G005790.1	ARE	760	766	cis-acting regulatory element essential for the anaerobic induction
Pyun04G005790.1	ARE	1119	1125	cis-acting regulatory element essential for the anaerobic induction
Pyun04G005790.1	ARE	1478	1484	cis-acting regulatory element essential for the anaerobic induction
Pyun04G005790.1	as-1	43	48	involved in transcriptional activity of genes
Pyun04G005790.1	AT1-motif	214	227	part of a light responsive module
Pyun04G005790.1	AT1-motif	274	287	part of a light responsive module
Pyun04G005790.1	Box 4	55	61	part of a conserved DNA module involved in light responsiveness
Pyun04G005790.1	Box 4	985	991	part of a conserved DNA module involved in light responsiveness
Pyun04G005790.1	Box 4	1142	1148	part of a conserved DNA module involved in light responsiveness
Pyun04G005790.1	Box 4	1356	1362	part of a conserved DNA module involved in light responsiveness
Pyun04G005790.1	CGTCA-motif	43	48	cis-acting regulatory element involved in the MeJA-responsiveness
Pyun04G005790.1	dOCT	263	271	development related element
Pyun04G005790.1	ERE	550	558	cis-acting regulatory element involved in ethylene responsiveness
Pyun04G005790.1	ERE	1482	1490	cis-acting regulatory element involved in ethylene responsiveness
Pyun04G005790.1	G-box	971	977	cis-acting regulatory element involved in light responsiveness
Pyun04G005790.1	G-Box	1123	1129	cis-acting regulatory element involved in light responsiveness
Pyun04G005790.1	HD-Zip 3	1191	1200.5	protein binding site
Pyun04G005790.1	I-box	674	683	part of a light responsive element
Pyun04G005790.1	MYB	253	259	drought responsive element
Pyun04G005790.1	MYB	1128	1134	drought responsive element
Pyun04G005790.1	MYB	1384	1390	drought responsive element
Pyun04G005790.1	MYC	1083	1089	dehydration responsive element
Pyun04G005790.1	P-box	1063	1070	gibberellin-responsive element
Pyun04G005790.1	RY-element	930	938	cis-acting regulatory element involved in seed-specific regulation
Pyun04G005790.1	TCT-motif	442	448	part of a light responsive element
Pyun04G005790.1	TGACG-motif	43	48	cis-acting regulatory element involved in the MeJA-responsiveness
Pyun04G005790.1	WUN-motif	91	99	wound-responsive element
Pyun04G005790.1	WUN-motif	371	380	wound-responsive element
Pyun04G005790.1	WUN-motif	1396	1404	wound-responsive element
Pyun07G011750.1	ABRE	205	210	cis-acting element involved in the abscisic acid responsiveness
Pyun07G011750.1	ARE	1044	1050	cis-acting regulatory element essential for the anaerobic induction
Pyun07G011750.1	as-1	153	158	involved in transcriptional activity of genes
Pyun07G011750.1	Box 4	670	676	part of a conserved DNA module involved in light responsiveness
Pyun07G011750.1	Box 4	674	680	part of a conserved DNA module involved in light responsiveness
Pyun07G011750.1	Box 4	910	916	part of a conserved DNA module involved in light responsiveness
Pyun07G011750.1	CGTCA-motif	153	158	cis-acting regulatory element involved in the MeJA-responsiveness
Pyun07G011750.1	GARE-motif	963	970	gibberellin-responsive element
Pyun07G011750.1	GARE-motif	1281	1288	gibberellin-responsive element
Pyun07G011750.1	GARE-motif	1371	1378	gibberellin-responsive element
Pyun07G011750.1	GATA-motif	1145	1154	part of a light responsive element
Pyun07G011750.1	G-Box	204	210	cis-acting regulatory element involved in light responsiveness
Pyun07G011750.1	G-box	527	533	cis-acting regulatory element involved in light responsiveness
Pyun07G011750.1	GT1-motif	47	53	light responsive element
Pyun07G011750.1	GT1-motif	545	551	light responsive element
Pyun07G011750.1	GT1-motif	879	886	light responsive element
Pyun07G011750.1	GT1-motif	880	886	light responsive element
Pyun07G011750.1	GT1-motif	1139	1145	light responsive element
Pyun07G011750.1	myb	548	554	drought responsive element
Pyun07G011750.1	MYB	643	649	drought responsive element
Pyun07G011750.1	myb	1346	1352	drought responsive element
Pyun07G011750.1	Myb-binding site	963	969	cis-acting regulatory element
Pyun07G011750.1	Myb-binding site	1281	1287	cis-acting regulatory element
Pyun07G011750.1	Myb-binding site	1371	1377	cis-acting regulatory element
Pyun07G011750.1	MYB-like sequence	48	54	Function unknown
Pyun07G011750.1	MYB-like sequence	544	550	Function unknown
Pyun07G011750.1	MYB-like sequence	881	887	Function unknown
Pyun07G011750.1	MYB-like sequence	1138	1144	Function unknown
Pyun07G011750.1	MYC	278	284	dehydration responsive element
Pyun07G011750.1	MYC	760	766	dehydration responsive element
Pyun07G011750.1	MYC	1226	1232	dehydration responsive element
Pyun07G011750.1	STRE	464	469	stress responsive element
Pyun07G011750.1	TCA-element	1458	1468	cis-acting element involved in salicylic acid responsiveness
Pyun07G011750.1	TGACG-motif	153	158	cis-acting regulatory element involved in the MeJA-responsiveness
Pyun07G011750.1	W box	795	801	Fungal elicitor responsive element
Pyun07G011750.1	WUN-motif	427	436	wound-responsive element
Pyun07G011750.1	WUN-motif	978	987	wound-responsive element
Pyun07G011760.1	AAGAA-motif	414	423	involved in secondary xylem development
Pyun07G011760.1	AAGAA-motif	415	422	involved in secondary xylem development
Pyun07G011760.1	AAGAA-motif	686	693	involved in secondary xylem development
Pyun07G011760.1	ABRE	152	157	cis-acting element involved in the abscisic acid responsiveness
Pyun07G011760.1	ABRE	815	820	cis-acting element involved in the abscisic acid responsiveness
Pyun07G011760.1	ABRE	1172	1177	cis-acting element involved in the abscisic acid responsiveness
Pyun07G011760.1	ACE	960	969	cis-acting element involved in light responsiveness
Pyun07G011760.1	AE-box	974	982	part of a module for light response
Pyun07G011760.1	ARE	1458	1464	cis-acting regulatory element essential for the anaerobic induction
Pyun07G011760.1	as-1	866	871	involved in transcriptional activity of genes
Pyun07G011760.1	ATCT-motif	488	497	part of a conserved DNA module involved in light responsiveness
Pyun07G011760.1	CGTCA-motif	866	871	cis-acting regulatory element involved in the MeJA-responsiveness
Pyun07G011760.1	G-Box	151	157	cis-acting regulatory element involved in light responsiveness
Pyun07G011760.1	G-box	815	821	cis-acting regulatory element involved in light responsiveness
Pyun07G011760.1	G-box	1172	1178	cis-acting regulatory element involved in light responsiveness
Pyun07G011760.1	GCN4_motif	914	921	cis-regulatory element involved in endosperm expression
Pyun07G011760.1	GT1-motif	1134	1140	light responsive element
Pyun07G011760.1	MRE	244	251	MYB binding site involved in light responsiveness
Pyun07G011760.1	MRE	795	802	MYB binding site involved in light responsiveness
Pyun07G011760.1	MYB-like sequence	624	630	Function unknown
Pyun07G011760.1	MYC	982	988	dehydration responsive element
Pyun07G011760.1	STRE	1010	1015	stress responsive element
Pyun07G011760.1	TGACG-motif	866	871	cis-acting regulatory element involved in the MeJA-responsiveness
Pyun07G011760.1	WRE3	1	7	wound-responsive element
Pyun07G011770.1	AAGAA-motif	458	465	involved in secondary xylem development
Pyun07G011770.1	AAGAA-motif	615	622	involved in secondary xylem development
Pyun07G011770.1	ABRE	400	405	cis-acting element involved in the abscisic acid responsiveness
Pyun07G011770.1	ARE	522	528	cis-acting regulatory element essential for the anaerobic induction
Pyun07G011770.1	ARE	1024	1030	cis-acting regulatory element essential for the anaerobic induction
Pyun07G011770.1	AT1-motif	208	221	part of a light responsive module
Pyun07G011770.1	AT-rich element	954	964	binding site of AT-rich DNA binding protein (ATBP-1)
Pyun07G011770.1	Box 4	269	275	part of a conserved DNA module involved in light responsiveness
Pyun07G011770.1	Box 4	1128	1134	part of a conserved DNA module involved in light responsiveness
Pyun07G011770.1	CAT-box	477	483	cis-acting regulatory element related to meristem expression
Pyun07G011770.1	GARE-motif	582	589	gibberellin-responsive element
Pyun07G011770.1	GATA-motif	1260	1267	part of a light responsive element
Pyun07G011770.1	G-Box	399	405	cis-acting regulatory element involved in light responsiveness
Pyun07G011770.1	GC-motif	425	431	enhancer-like element involved in anoxic specific inducibility
Pyun07G011770.1	GT1-motif	785	792	light responsive element
Pyun07G011770.1	LAMP-element	574	582	part of a light responsive element
Pyun07G011770.1	MBS	1353	1359	MYB binding site involved in drought-inducibility
Pyun07G011770.1	Myb-binding site	81	87	cis-acting regulatory element
Pyun07G011770.1	Myb-binding site	582	588	cis-acting regulatory element
Pyun07G011770.1	MYC	308	314	dehydration responsive element
Pyun07G011770.1	MYC	407	413	dehydration responsive element
Pyun07G011770.1	MYC	446	452	dehydration responsive element
Pyun07G011770.1	MYC	693	699	dehydration responsive element
Pyun07G011770.1	TC-rich repeats	524	533	cis-acting element involved in defense and stress responsiveness
Pyun07G011770.1	TCT-motif	1446	1452	part of a light responsive element
Pyun07G011770.1	W box	429	435	Fungal elicitor responsive element
Pyun07G011770.1	W box	467	473	Fungal elicitor responsive element
Pyun07G011770.1	W box	852	858	Fungal elicitor responsive element
Pyun07G011770.1	WRE3	543	549	wound-responsive element
Pyun07G011780.1	AAGAA-motif	1338	1345	involved in secondary xylem development
Pyun07G011780.1	ABRE	617	622	cis-acting element involved in the abscisic acid responsiveness
Pyun07G011780.1	ABRE	806	811	cis-acting element involved in the abscisic acid responsiveness
Pyun07G011780.1	ABRE	1185	1190	cis-acting element involved in the abscisic acid responsiveness
Pyun07G011780.1	ACE	234	243	cis-acting element involved in light responsiveness
Pyun07G011780.1	AE-box	538	546	part of a module for light response
Pyun07G011780.1	ARE	345	351	cis-acting regulatory element essential for the anaerobic induction
Pyun07G011780.1	Box 4	480	486	part of a conserved DNA module involved in light responsiveness
Pyun07G011780.1	CAT-box	487	493	cis-acting regulatory element related to meristem expression
Pyun07G011780.1	CAT-box	1138	1144	cis-acting regulatory element related to meristem expression
Pyun07G011780.1	CCGTCC-box	151	157	development related element
Pyun07G011780.1	G-Box	617	623	cis-acting regulatory element involved in light responsiveness
Pyun07G011780.1	G-box	806	812	cis-acting regulatory element involved in light responsiveness
Pyun07G011780.1	G-Box	1185	1191	cis-acting regulatory element involved in light responsiveness
Pyun07G011780.1	MBS	566	572	MYB binding site involved in drought-inducibility
Pyun07G011780.1	MYB	42	48	drought responsive element
Pyun07G011780.1	Myb-binding site	168	174	cis-acting regulatory element
Pyun07G011780.1	Myb-binding site	728	734	cis-acting regulatory element
Pyun07G011780.1	MYB-like sequence	108	114	Function unknown
Pyun07G011780.1	MYC	121	127	dehydration responsive element
Pyun07G011780.1	MYC	906	912	dehydration responsive element
Pyun07G011780.1	MYC	1024	1030	dehydration responsive element
Pyun07G011780.1	MYC	1322	1328	dehydration responsive element
Pyun07G011780.1	STRE	352	357	stress responsive element
Pyun07G011780.1	TATC-box	663	670	cis-acting element involved in gibberellin-responsiveness
Pyun07G011780.1	TATC-box	701	708	cis-acting element involved in gibberellin-responsiveness
Pyun07G011780.1	TCT-motif	410	416	part of a light responsive element
Pyun07G011780.1	TCT-motif	801	807	part of a light responsive element
Pyun07G011780.1	TCT-motif	929	935	part of a light responsive element
Pyun07G011780.1	TGA-element	782	788	auxin-responsive element
Pyun07G011780.1	WUN-motif	1095	1104	wound-responsive element
Pyun10G000910.1	AAGAA-motif	1088	1095	involved in secondary xylem development
Pyun10G000910.1	ABRE	376	381	cis-acting element involved in the abscisic acid responsiveness
Pyun10G000910.1	Box 4	301	307	part of a conserved DNA module involved in light responsiveness
Pyun10G000910.1	Box 4	1026	1032	part of a conserved DNA module involved in light responsiveness
Pyun10G000910.1	Box 4	1419	1425	part of a conserved DNA module involved in light responsiveness
Pyun10G000910.1	DRE core	1371	1377	dehydration responsive element
Pyun10G000910.1	GA-motif	992	1000	part of a light responsive element
Pyun10G000910.1	G-Box	376	382	cis-acting regulatory element involved in light responsiveness
Pyun10G000910.1	G-box	1324	1330	cis-acting regulatory element involved in light responsiveness
Pyun10G000910.1	GT1-motif	259	265	light responsive element
Pyun10G000910.1	LAMP-element	1337	1345	part of a light responsive element
Pyun10G000910.1	LTR	967	973	cis-acting element involved in low-temperature responsiveness
Pyun10G000910.1	MYB	488	494	drought responsive element
Pyun10G000910.1	MYC	168	174	dehydration responsive element
Pyun10G000910.1	MYC	492	498	dehydration responsive element
Pyun10G000910.1	MYC	1439	1445	dehydration responsive element
Pyun10G000910.1	STRE	432	437	stress responsive element
Pyun10G000910.1	TCT-motif	54	60	part of a light responsive element
Pyun10G000910.1	TGA-element	887	893	auxin-responsive element
Pyun10G000920.1	AAGAA-motif	168	177	involved in secondary xylem development
Pyun10G000920.1	AAGAA-motif	190	199	involved in secondary xylem development
Pyun10G000920.1	ABRE	1041	1046	cis-acting element involved in the abscisic acid responsiveness
Pyun10G000920.1	AC-II	715	726	involved in xylem specific expression
Pyun10G000920.1	ARE	446	452	cis-acting regulatory element essential for the anaerobic induction
Pyun10G000920.1	as-1	827	832	involved in transcriptional activity of genes
Pyun10G000920.1	as-1	1078	1083	involved in transcriptional activity of genes
Pyun10G000920.1	as-1	1157	1162	involved in transcriptional activity of genes
Pyun10G000920.1	ATC-motif	1082	1090	part of a conserved DNA module involved in light responsiveness
Pyun10G000920.1	Box 4	37	43	part of a conserved DNA module involved in light responsiveness
Pyun10G000920.1	Box 4	151	157	part of a conserved DNA module involved in light responsiveness
Pyun10G000920.1	Box 4	356	362	part of a conserved DNA module involved in light responsiveness
Pyun10G000920.1	Box 4	1380	1386	part of a conserved DNA module involved in light responsiveness
Pyun10G000920.1	CAT-box	1164	1170	cis-acting regulatory element related to meristem expression
Pyun10G000920.1	CCAAT-box	815	821	MYBHv1 binding site
Pyun10G000920.1	CCAAT-box	1221	1227	MYBHv1 binding site
Pyun10G000920.1	CGTCA-motif	827	832	cis-acting regulatory element involved in the MeJA-responsiveness
Pyun10G000920.1	CGTCA-motif	1078	1083	cis-acting regulatory element involved in the MeJA-responsiveness
Pyun10G000920.1	CGTCA-motif	1157	1162	cis-acting regulatory element involved in the MeJA-responsiveness
Pyun10G000920.1	CTAG-motif	1240	1249	Function unknown
Pyun10G000920.1	DRE core	784	790	dehydration responsive element
Pyun10G000920.1	DRE core	927	933	dehydration responsive element
Pyun10G000920.1	DRE core	1044	1050	dehydration responsive element
Pyun10G000920.1	DRE core	1332	1338	dehydration responsive element
Pyun10G000920.1	G-box	1041	1047	cis-acting regulatory element involved in light responsiveness
Pyun10G000920.1	G-box	1285	1291	cis-acting regulatory element involved in light responsiveness
Pyun10G000920.1	LAMP-element	1298	1306	part of a light responsive element
Pyun10G000920.1	MSA-like	813	822	cis-acting element involved in cell cycle regulation
Pyun10G000920.1	MYB	721	727	drought responsive element
Pyun10G000920.1	MYB recognition site	815	821	cis-acting regulatory element
Pyun10G000920.1	MYB recognition site	1221	1227	cis-acting regulatory element
Pyun10G000920.1	MYC	375	381	dehydration responsive element
Pyun10G000920.1	MYC	1400	1406	dehydration responsive element
Pyun10G000920.1	O2-site	953	962	cis-acting regulatory element involved in zein metabolism regulation
Pyun10G000920.1	STRE	714	719	stress responsive element
Pyun10G000920.1	STRE	771	776	stress responsive element
Pyun10G000920.1	TCA-element	585	594	cis-acting element involved in salicylic acid responsiveness
Pyun10G000920.1	TCT-motif	428	434	part of a light responsive element
Pyun10G000920.1	TGACG-motif	827	832	cis-acting regulatory element involved in the MeJA-responsiveness
Pyun10G000920.1	TGACG-motif	1078	1083	cis-acting regulatory element involved in the MeJA-responsiveness
Pyun10G000920.1	TGACG-motif	1157	1162	cis-acting regulatory element involved in the MeJA-responsiveness
Pyun10G000920.1	WUN-motif	903	912	wound-responsive element
Pyun10G000940.1	ARE	453	459	cis-acting regulatory element essential for the anaerobic induction
Pyun10G000940.1	ARE	566	572	cis-acting regulatory element essential for the anaerobic induction
Pyun10G000940.1	AuxRR-core	935	942	cis-acting regulatory element involved in auxin responsiveness
Pyun10G000940.1	Box 4	895	901	part of a conserved DNA module involved in light responsiveness
Pyun10G000940.1	Box 4	899	905	part of a conserved DNA module involved in light responsiveness
Pyun10G000940.1	Box 4	1381	1387	part of a conserved DNA module involved in light responsiveness
Pyun10G000940.1	ERE	1187	1195	cis-acting regulatory element involved in ethylene responsiveness
Pyun10G000940.1	GT1-motif	420	426	light responsive element
Pyun10G000940.1	LAMP-element	435	443	part of a light responsive element
Pyun10G000940.1	LTR	556	562	cis-acting element involved in low-temperature responsiveness
Pyun10G000940.1	LTR	824	830	cis-acting element involved in low-temperature responsiveness
Pyun10G000940.1	MBSI	861	872	MYB binding site involved in flavonoid biosynthetic genes regulation
Pyun10G000940.1	myb	867	873	drought responsive element
Pyun10G000940.1	MYC	989	995	dehydration responsive element
Pyun10G000940.1	O2-site	500	509	cis-acting regulatory element involved in zein metabolism regulation
Pyun10G000940.1	TCA-element	929	938	cis-acting element involved in salicylic acid responsiveness
Pyun10G000940.1	TGA-element	1145	1151	auxin-responsive element
Pyun10G000940.1	W box	487	493	Fungal elicitor responsive element
Pyun10G000940.1	W box	501	507	Fungal elicitor responsive element
Pyun10G000940.1	W box	551	557	Fungal elicitor responsive element
Pyun10G000940.1	W box	812	818	Fungal elicitor responsive element
Pyun10G000940.1	W box	984	990	Fungal elicitor responsive element
Pyun10G000940.1	WUN-motif	36	45	wound-responsive element
Pyun10G000990.1	ARE	415	421	cis-acting regulatory element essential for the anaerobic induction
Pyun10G000990.1	ARE	526	532	cis-acting regulatory element essential for the anaerobic induction
Pyun10G000990.1	ARE	532	538	cis-acting regulatory element essential for the anaerobic induction
Pyun10G000990.1	ARE	1042	1048	cis-acting regulatory element essential for the anaerobic induction
Pyun10G000990.1	Box 4	862	868	part of a conserved DNA module involved in light responsiveness
Pyun10G000990.1	Box 4	1380	1386	part of a conserved DNA module involved in light responsiveness
Pyun10G000990.1	ERE	273	281	cis-acting regulatory element involved in ethylene responsiveness
Pyun10G000990.1	ERE	942	950	cis-acting regulatory element involved in ethylene responsiveness
Pyun10G000990.1	ERE	1153	1161	cis-acting regulatory element involved in ethylene responsiveness
Pyun10G000990.1	ERE	1169	1177	cis-acting regulatory element involved in ethylene responsiveness
Pyun10G000990.1	GT1-motif	382	388	light responsive element
Pyun10G000990.1	MBSI	824	835	MYB binding site involved in flavonoid biosynthetic genes regulation
Pyun10G000990.1	myb	830	836	drought responsive element
Pyun10G000990.1	MYB-like sequence	383	389	Function unknown
Pyun10G000990.1	MYC	1400	1406	dehydration responsive element
Pyun10G000990.1	RY-element	927	935	cis-acting regulatory element involved in seed-specific regulation
Pyun10G000990.1	TCA-element	317	326	cis-acting element involved in salicylic acid responsiveness
Pyun10G000990.1	TGA-element	1126	1132	auxin-responsive element
Pyun10G000990.1	W box	449	455	Fungal elicitor responsive element
Pyun10G000990.1	W box	482	488	Fungal elicitor responsive element
Pyun10G000990.1	W box	513	519	Fungal elicitor responsive element
Pyun10G000990.1	W box	774	780	Fungal elicitor responsive element
Pyun10G001030.1	ABRE	679	684	cis-acting element involved in the abscisic acid responsiveness
Pyun10G001030.1	as-1	306	311	involved in transcriptional activity of genes
Pyun10G001030.1	Box 4	1048	1054	part of a conserved DNA module involved in light responsiveness
Pyun10G001030.1	Box 4	1380	1386	part of a conserved DNA module involved in light responsiveness
Pyun10G001030.1	CGTCA-motif	306	311	cis-acting regulatory element involved in the MeJA-responsiveness
Pyun10G001030.1	circadian	37	46	cis-acting regulatory element involved in circadian control
Pyun10G001030.1	DRE core	1332	1338	dehydration responsive element
Pyun10G001030.1	E2Fb	635	643	involved in cell cycle regulation
Pyun10G001030.1	G-Box	679	685	cis-acting regulatory element involved in light responsiveness
Pyun10G001030.1	G-box	1286	1292	cis-acting regulatory element involved in light responsiveness
Pyun10G001030.1	LTR	268	274	cis-acting element involved in low-temperature responsiveness
Pyun10G001030.1	MRE	618	625	MYB binding site involved in light responsiveness
Pyun10G001030.1	Myb-binding site	670	676	cis-acting regulatory element
Pyun10G001030.1	MYC	706	712	dehydration responsive element
Pyun10G001030.1	MYC	727	733	dehydration responsive element
Pyun10G001030.1	MYC	1062	1068	dehydration responsive element
Pyun10G001030.1	MYC	1134	1140	dehydration responsive element
Pyun10G001030.1	MYC	1400	1406	dehydration responsive element
Pyun10G001030.1	TATC-box	751	758	cis-acting element involved in gibberellin-responsiveness
Pyun10G001030.1	TATC-box	1244	1251	cis-acting element involved in gibberellin-responsiveness
Pyun10G001030.1	TGACG-motif	306	311	cis-acting regulatory element involved in the MeJA-responsiveness
Pyun10G001030.1	TGA-element	624	630	auxin-responsive element
Pyun10G001030.1	TGA-element	1067	1073	auxin-responsive element
Pyun10G001050.1	AAGAA-motif	575	582	involved in secondary xylem development
Pyun10G001050.1	AAGAA-motif	640	647	involved in secondary xylem development
Pyun10G001050.1	ABRE	1236	1241	cis-acting element involved in the abscisic acid responsiveness
Pyun10G001050.1	as-1	48	53	involved in transcriptional activity of genes
Pyun10G001050.1	as-1	1238	1243	involved in transcriptional activity of genes
Pyun10G001050.1	AT1-motif	151	164	part of a light responsive module
Pyun10G001050.1	Box 4	540	546	part of a conserved DNA module involved in light responsiveness
Pyun10G001050.1	Box 4	870	876	part of a conserved DNA module involved in light responsiveness
Pyun10G001050.1	Box 4	1026	1032	part of a conserved DNA module involved in light responsiveness
Pyun10G001050.1	Box II	79	88	part of a light responsive element
Pyun10G001050.1	CCAAT-box	17	23	MYBHv1 binding site
Pyun10G001050.1	CCAAT-box	86	92	MYBHv1 binding site
Pyun10G001050.1	CCAAT-box	842	848	MYBHv1 binding site
Pyun10G001050.1	CCAAT-box	1220	1226	MYBHv1 binding site
Pyun10G001050.1	CGTCA-motif	48	53	cis-acting regulatory element involved in the MeJA-responsiveness
Pyun10G001050.1	CGTCA-motif	1238	1243	cis-acting regulatory element involved in the MeJA-responsiveness
Pyun10G001050.1	CTAG-motif	1385	1394	Function unknown
Pyun10G001050.1	ERE	126	134	cis-acting regulatory element involved in ethylene responsiveness
Pyun10G001050.1	ERE	1019	1027	cis-acting regulatory element involved in ethylene responsiveness
Pyun10G001050.1	GA-motif	647	655	part of a light responsive element
Pyun10G001050.1	GATA-motif	478	488	part of a light responsive element
Pyun10G001050.1	G-box	1236	1242	cis-acting regulatory element involved in light responsiveness
Pyun10G001050.1	MYB recognition site	17	23	cis-acting regulatory element
Pyun10G001050.1	MYB recognition site	86	92	cis-acting regulatory element
Pyun10G001050.1	MYB recognition site	842	848	cis-acting regulatory element
Pyun10G001050.1	MYB recognition site	1220	1226	cis-acting regulatory element
Pyun10G001050.1	MYC	312	318	dehydration responsive element
Pyun10G001050.1	O2-site	1235	1243	cis-acting regulatory element involved in zein metabolism regulation
Pyun10G001050.1	TCT-motif	480	486	part of a light responsive element
Pyun10G001050.1	TGACG-motif	48	53	cis-acting regulatory element involved in the MeJA-responsiveness
Pyun10G001050.1	TGACG-motif	1238	1243	cis-acting regulatory element involved in the MeJA-responsiveness
Pyun10G001070.1	ARE	144	150	cis-acting regulatory element essential for the anaerobic induction
Pyun10G001070.1	Box 4	862	868	part of a conserved DNA module involved in light responsiveness
Pyun10G001070.1	Box 4	1380	1386	part of a conserved DNA module involved in light responsiveness
Pyun10G001070.1	DRE core	39	45	dehydration responsive element
Pyun10G001070.1	ERE	942	950	cis-acting regulatory element involved in ethylene responsiveness
Pyun10G001070.1	ERE	1153	1161	cis-acting regulatory element involved in ethylene responsiveness
Pyun10G001070.1	ERE	1169	1177	cis-acting regulatory element involved in ethylene responsiveness
Pyun10G001070.1	GT1-motif	775	781	light responsive element
Pyun10G001070.1	LTR	215	221	cis-acting element involved in low-temperature responsiveness
Pyun10G001070.1	MBSI	824	835	MYB binding site involved in flavonoid biosynthetic genes regulation
Pyun10G001070.1	MYB	256	262	drought responsive element
Pyun10G001070.1	myb	830	836	drought responsive element
Pyun10G001070.1	MYB-like sequence	420	426	Function unknown
Pyun10G001070.1	MYB-like sequence	636	642	Function unknown
Pyun10G001070.1	MYB-like sequence	774	780	Function unknown
Pyun10G001070.1	MYC	306	312	dehydration responsive element
Pyun10G001070.1	MYC	544	550	dehydration responsive element
Pyun10G001070.1	MYC	1252	1258	dehydration responsive element
Pyun10G001070.1	MYC	1400	1406	dehydration responsive element
Pyun10G001070.1	RY-element	927	935	cis-acting regulatory element involved in seed-specific regulation
Pyun10G001070.1	STRE	51	56	stress responsive element
Pyun10G001070.1	STRE	163	168	stress responsive element
Pyun10G001070.1	STRE	197	202	stress responsive element
Pyun10G001070.1	TCA-element	186	195	cis-acting element involved in salicylic acid responsiveness
Pyun10G001070.1	TGA-element	1126	1132	auxin-responsive element
Pyun10G001070.1	W box	598	604	Fungal elicitor responsive element
Pyun10G001070.1	WRE3	17	23	wound-responsive element
Pyun10G001220.1	AAGAA-motif	65	72	involved in secondary xylem development
Pyun10G001220.1	AAGAA-motif	69	76	involved in secondary xylem development
Pyun10G001220.1	ARE	466	472	cis-acting regulatory element essential for the anaerobic induction
Pyun10G001220.1	ATC-motif	911	920	part of a conserved DNA module involved in light responsiveness
Pyun10G001220.1	AuxRR-core	156	163	cis-acting regulatory element involved in auxin responsiveness
Pyun10G001220.1	Box 4	1429	1435	part of a conserved DNA module involved in light responsiveness
Pyun10G001220.1	GATA-motif	1139	1148	part of a light responsive element
Pyun10G001220.1	G-box	1242	1248	cis-acting regulatory element involved in light responsiveness
Pyun10G001220.1	G-box	1343	1349	cis-acting regulatory element involved in light responsiveness
Pyun10G001220.1	GT1-motif	231	238	light responsive element
Pyun10G001220.1	GT1-motif	781	788	light responsive element
Pyun10G001220.1	GT1-motif	782	788	light responsive element
Pyun10G001220.1	GT1-motif	1141	1147	light responsive element
Pyun10G001220.1	MBS	1116	1122	MYB binding site involved in drought-inducibility
Pyun10G001220.1	MYB-like sequence	230	236	Function unknown
Pyun10G001220.1	MYB-like sequence	862	868	Function unknown
Pyun10G001220.1	MYC	473	479	dehydration responsive element
Pyun10G001220.1	MYC	539	545	dehydration responsive element
Pyun10G001220.1	MYC	844	850	dehydration responsive element
Pyun10G001220.1	MYC	1295	1301	dehydration responsive element
Pyun10G001220.1	MYC	1449	1455	dehydration responsive element
Pyun10G001220.1	O2-site	936	945	cis-acting regulatory element involved in zein metabolism regulation
Pyun10G001220.1	O2-site	1101	1110	cis-acting regulatory element involved in zein metabolism regulation
Pyun10G001220.1	TCA-element	1040	1049	cis-acting element involved in salicylic acid responsiveness
Pyun10G001220.1	TC-rich repeats	524	533	cis-acting element involved in defense and stress responsiveness
Pyun10G001220.1	TCT-motif	128	134	part of a light responsive element
Pyun10G001220.1	WUN-motif	1012	1021	wound-responsive element
Pyun10G001220.1	WUN-motif	1399	1407	wound-responsive element
Pyun17G015360.1	AAGAA-motif	429	436	involved in secondary xylem development
Pyun17G015360.1	AAGAA-motif	911	920	involved in secondary xylem development
Pyun17G015360.1	AAGAA-motif	965	972	involved in secondary xylem development
Pyun17G015360.1	ABRE	493	498	cis-acting element involved in the abscisic acid responsiveness
Pyun17G015360.1	ARE	1	7	cis-acting regulatory element essential for the anaerobic induction
Pyun17G015360.1	ARE	351	357	cis-acting regulatory element essential for the anaerobic induction
Pyun17G015360.1	ARE	558	564	cis-acting regulatory element essential for the anaerobic induction
Pyun17G015360.1	as-1	834	839	involved in transcriptional activity of genes
Pyun17G015360.1	Box 4	306	312	part of a conserved DNA module involved in light responsiveness
Pyun17G015360.1	Box 4	386	392	part of a conserved DNA module involved in light responsiveness
Pyun17G015360.1	Box 4	890	896	part of a conserved DNA module involved in light responsiveness
Pyun17G015360.1	CCAAT-box	786	792	MYBHv1 binding site
Pyun17G015360.1	CCAAT-box	1292	1298	MYBHv1 binding site
Pyun17G015360.1	CGTCA-motif	834	839	cis-acting regulatory element involved in the MeJA-responsiveness
Pyun17G015360.1	ERE	1045	1053	cis-acting regulatory element involved in ethylene responsiveness
Pyun17G015360.1	G-Box	493	499	cis-acting regulatory element involved in light responsiveness
Pyun17G015360.1	GT1-motif	97	103	light responsive element
Pyun17G015360.1	GT1-motif	737	743	light responsive element
Pyun17G015360.1	GT1-motif	743	750	light responsive element
Pyun17G015360.1	HD-Zip 3	307	316.5	protein binding site
Pyun17G015360.1	HD-Zip 3	1474	1484.5	protein binding site
Pyun17G015360.1	I-box	1299	1307	part of a light responsive element
Pyun17G015360.1	MRE	99	106	MYB binding site involved in light responsiveness
Pyun17G015360.1	MYB	1143	1149	drought responsive element
Pyun17G015360.1	MYB recognition site	786	792	cis-acting regulatory element
Pyun17G015360.1	MYB recognition site	1292	1298	cis-acting regulatory element
Pyun17G015360.1	myc	139	146	dehydration responsive element
Pyun17G015360.1	MYC	1228	1234	dehydration responsive element
Pyun17G015360.1	MYC	1367	1373	dehydration responsive element
Pyun17G015360.1	O2-site	551	560	cis-acting regulatory element involved in zein metabolism regulation
Pyun17G015360.1	O2-site	1260	1269	cis-acting regulatory element involved in zein metabolism regulation
Pyun17G015360.1	STRE	1080	1085	stress responsive element
Pyun17G015360.1	TGACG-motif	834	839	cis-acting regulatory element involved in the MeJA-responsiveness
Pyun17G015370.1	ABRE	347	352	cis-acting element involved in the abscisic acid responsiveness
Pyun17G015370.1	ARE	891	897	cis-acting regulatory element essential for the anaerobic induction
Pyun17G015370.1	as-1	294	299	involved in transcriptional activity of genes
Pyun17G015370.1	as-1	349	354	involved in transcriptional activity of genes
Pyun17G015370.1	as-1	484	489	involved in transcriptional activity of genes
Pyun17G015370.1	as-1	492	497	involved in transcriptional activity of genes
Pyun17G015370.1	Box 4	1104	1110	part of a conserved DNA module involved in light responsiveness
Pyun17G015370.1	box S	1324	1331	wound-responsive element
Pyun17G015370.1	CARE	115	123	involved in meristem-specific expression
Pyun17G015370.1	CGTCA-motif	294	299	cis-acting regulatory element involved in the MeJA-responsiveness
Pyun17G015370.1	CGTCA-motif	349	354	cis-acting regulatory element involved in the MeJA-responsiveness
Pyun17G015370.1	CGTCA-motif	484	489	cis-acting regulatory element involved in the MeJA-responsiveness
Pyun17G015370.1	CGTCA-motif	492	497	cis-acting regulatory element involved in the MeJA-responsiveness
Pyun17G015370.1	ERE	4	12	cis-acting regulatory element involved in ethylene responsiveness
Pyun17G015370.1	ERE	732	740	cis-acting regulatory element involved in ethylene responsiveness
Pyun17G015370.1	ERE	882	890	cis-acting regulatory element involved in ethylene responsiveness
Pyun17G015370.1	GATA-motif	1238	1248	part of a light responsive element
Pyun17G015370.1	G-box	347	353	cis-acting regulatory element involved in light responsiveness
Pyun17G015370.1	GT1-motif	16	22	light responsive element
Pyun17G015370.1	HD-Zip 1	941	949	element involved in differentiation of the palisade mesophyll cells
Pyun17G015370.1	RY-element	1383	1391	cis-acting regulatory element involved in seed-specific regulation
Pyun17G015370.1	RY-element	1387	1395	cis-acting regulatory element involved in seed-specific regulation
Pyun17G015370.1	STRE	133	138	stress responsive element
Pyun17G015370.1	STRE	151	156	stress responsive element
Pyun17G015370.1	STRE	173	178	stress responsive element
Pyun17G015370.1	STRE	238	243	stress responsive element
Pyun17G015370.1	STRE	635	640	stress responsive element
Pyun17G015370.1	TCA-element	28	37	cis-acting element involved in salicylic acid responsiveness
Pyun17G015370.1	TCT-motif	980	986	part of a light responsive element
Pyun17G015370.1	TCT-motif	1371	1377	part of a light responsive element
Pyun17G015370.1	TGACG-motif	294	299	cis-acting regulatory element involved in the MeJA-responsiveness
Pyun17G015370.1	TGACG-motif	349	354	cis-acting regulatory element involved in the MeJA-responsiveness
Pyun17G015370.1	TGACG-motif	484	489	cis-acting regulatory element involved in the MeJA-responsiveness
Pyun17G015370.1	TGACG-motif	492	497	cis-acting regulatory element involved in the MeJA-responsiveness
Pyun17G015370.1	TGA-element	1494	1500	auxin-responsive element
Pyun17G015370.1	W box	1319	1325	Fungal elicitor responsive element
Pyun17G015370.1	WUN-motif	783	791	wound-responsive element
Pyun17G015380.1	as-1	525	530	involved in transcriptional activity of genes
Pyun17G015380.1	Box 4	702	708	part of a conserved DNA module involved in light responsiveness
Pyun17G015380.1	box S	1331	1338	wound-responsive element
Pyun17G015380.1	CGTCA-motif	525	530	cis-acting regulatory element involved in the MeJA-responsiveness
Pyun17G015380.1	GATA-motif	29	36	part of a light responsive element
Pyun17G015380.1	GATA-motif	1245	1255	part of a light responsive element
Pyun17G015380.1	GT1-motif	570	576	light responsive element
Pyun17G015380.1	I-box	444	453	part of a light responsive element
Pyun17G015380.1	Myb-binding site	63	69	cis-acting regulatory element
Pyun17G015380.1	MYB-like sequence	583	589	Function unknown
Pyun17G015380.1	MYC	1066	1072	dehydration responsive element
Pyun17G015380.1	O2-site	185	194	cis-acting regulatory element involved in zein metabolism regulation
Pyun17G015380.1	RY-element	1390	1398	cis-acting regulatory element involved in seed-specific regulation
Pyun17G015380.1	RY-element	1394	1402	cis-acting regulatory element involved in seed-specific regulation
Pyun17G015380.1	STRE	86	91	stress responsive element
Pyun17G015380.1	STRE	404	409	stress responsive element
Pyun17G015380.1	STRE	484	489	stress responsive element
Pyun17G015380.1	STRE	500	505	stress responsive element
Pyun17G015380.1	TCA	197	206	Function unknown
Pyun17G015380.1	TCA-element	318	327	cis-acting element involved in salicylic acid responsiveness
Pyun17G015380.1	TCCC-motif	478	485	part of a light responsive element
Pyun17G015380.1	TCCC-motif	509	516	part of a light responsive element
Pyun17G015380.1	TCT-motif	1378	1384	part of a light responsive element
Pyun17G015380.1	TGACG-motif	525	530	cis-acting regulatory element involved in the MeJA-responsiveness
Pyun17G015380.1	TGA-element	1494	1500	auxin-responsive element
Pyun17G015380.1	WRE3	449	455	wound-responsive element
Pyun17G015390.1	AAAC-motif	843	854	light responsive element
Pyun17G015390.1	AAGAA-motif	220	227	involved in secondary xylem development
Pyun17G015390.1	ABRE	833	838	cis-acting element involved in the abscisic acid responsiveness
Pyun17G015390.1	ABRE	936	941	cis-acting element involved in the abscisic acid responsiveness
Pyun17G015390.1	ARE	354	360	cis-acting regulatory element essential for the anaerobic induction
Pyun17G015390.1	ARE	758	764	cis-acting regulatory element essential for the anaerobic induction
Pyun17G015390.1	ARE	1006	1012	cis-acting regulatory element essential for the anaerobic induction
Pyun17G015390.1	ARE	1191	1197	cis-acting regulatory element essential for the anaerobic induction
Pyun17G015390.1	as-1	518	523	involved in transcriptional activity of genes
Pyun17G015390.1	AuxRR-core	138	145	cis-acting regulatory element involved in auxin responsiveness
Pyun17G015390.1	Box 4	685	691	part of a conserved DNA module involved in light responsiveness
Pyun17G015390.1	Box 4	1015	1021	part of a conserved DNA module involved in light responsiveness
Pyun17G015390.1	box S	666	673	wound-responsive element
Pyun17G015390.1	box S	1331	1338	wound-responsive element
Pyun17G015390.1	CGTCA-motif	518	523	cis-acting regulatory element involved in the MeJA-responsiveness
Pyun17G015390.1	ERE	398	406	cis-acting regulatory element involved in ethylene responsiveness
Pyun17G015390.1	G-Box	832	838	cis-acting regulatory element involved in light responsiveness
Pyun17G015390.1	G-Box	935	941	cis-acting regulatory element involved in light responsiveness
Pyun17G015390.1	GT1-motif	576	582	light responsive element
Pyun17G015390.1	I-box	476	486	part of a light responsive element
Pyun17G015390.1	LTR	1177	1183	cis-acting element involved in low-temperature responsiveness
Pyun17G015390.1	MYB	862	868	drought responsive element
Pyun17G015390.1	MYB-like sequence	575	581	Function unknown
Pyun17G015390.1	MYC	468	474	dehydration responsive element
Pyun17G015390.1	MYC	984	990	dehydration responsive element
Pyun17G015390.1	RY-element	1390	1398	cis-acting regulatory element involved in seed-specific regulation
Pyun17G015390.1	RY-element	1394	1402	cis-acting regulatory element involved in seed-specific regulation
Pyun17G015390.1	TCA-element	324	333	cis-acting element involved in salicylic acid responsiveness
Pyun17G015390.1	TCT-motif	1378	1384	part of a light responsive element
Pyun17G015390.1	TGACG-motif	518	523	cis-acting regulatory element involved in the MeJA-responsiveness
Pyun17G015390.1	TGA-element	1494	1500	auxin-responsive element
Pyun17G015390.1	W box	1326	1332	Fungal elicitor responsive element
Pyun17G015390.1	WRE3	665	671	wound-responsive element
Pyun19G002480.1	3-AF1 binding site	267	277	light responsive element
Pyun19G002480.1	ABRE	808	813	cis-acting element involved in the abscisic acid responsiveness
Pyun19G002480.1	ABRE	1225	1230	cis-acting element involved in the abscisic acid responsiveness
Pyun19G002480.1	ABRE	1336	1341	cis-acting element involved in the abscisic acid responsiveness
Pyun19G002480.1	ABRE	1434	1439	cis-acting element involved in the abscisic acid responsiveness
Pyun19G002480.1	ARE	193	199	cis-acting regulatory element essential for the anaerobic induction
Pyun19G002480.1	ATCT-motif	1165	1174	part of a conserved DNA module involved in light responsiveness
Pyun19G002480.1	Box 4	641	647	part of a conserved DNA module involved in light responsiveness
Pyun19G002480.1	Box II	1335	1344	part of a light responsive element
Pyun19G002480.1	ERE	588	596	cis-acting regulatory element involved in ethylene responsiveness
Pyun19G002480.1	ERE	916	924	cis-acting regulatory element involved in ethylene responsiveness
Pyun19G002480.1	ERE	959	967	cis-acting regulatory element involved in ethylene responsiveness
Pyun19G002480.1	G-Box	807	813	cis-acting regulatory element involved in light responsiveness
Pyun19G002480.1	G-box	1223	1231	cis-acting regulatory element involved in light responsiveness
Pyun19G002480.1	G-box	1336	1342	cis-acting regulatory element involved in light responsiveness
Pyun19G002480.1	G-Box	1433	1439	cis-acting regulatory element involved in light responsiveness
Pyun19G002480.1	MBS	1064	1070	MYB binding site involved in drought-inducibility
Pyun19G002480.1	MRE	126	133	MYB binding site involved in light responsiveness
Pyun19G002480.1	MRE	326	333	MYB binding site involved in light responsiveness
Pyun19G002480.1	MYB	811	817	drought responsive element
Pyun19G002480.1	Myb-binding site	61	67	cis-acting regulatory element
Pyun19G002480.1	Myb-binding site	712	718	cis-acting regulatory element
Pyun19G002480.1	myc	267	274	dehydration responsive element
Pyun19G002480.1	myc	472	479	dehydration responsive element
Pyun19G002480.1	MYC	1402	1408	dehydration responsive element
Pyun19G002480.1	STRE	519	524	stress responsive element
Pyun19G002480.1	TCA	30	39	Function unknown
Pyun19G002480.1	TC-rich repeats	1308	1317	cis-acting element involved in defense and stress responsiveness
Pyun19G002480.1	TCT-motif	96	102	part of a light responsive element
Pyun19G002480.1	W box	1195	1201	Fungal elicitor responsive element
Pyun19G002500.1	ABRE	1373	1378	cis-acting element involved in the abscisic acid responsiveness
Pyun19G002500.1	ARE	889	895	cis-acting regulatory element essential for the anaerobic induction
Pyun19G002500.1	AT-rich element	1099	1109	binding site of AT-rich DNA binding protein (ATBP-1)
Pyun19G002500.1	Box 4	1199	1205	part of a conserved DNA module involved in light responsiveness
Pyun19G002500.1	Box 4	1216	1222	part of a conserved DNA module involved in light responsiveness
Pyun19G002500.1	Box 4	1224	1230	part of a conserved DNA module involved in light responsiveness
Pyun19G002500.1	CCGTCC-box	508	514	development related element
Pyun19G002500.1	DRE core	1441	1447	dehydration responsive element
Pyun19G002500.1	G-box	1373	1379	cis-acting regulatory element involved in light responsiveness
Pyun19G002500.1	GT1-motif	113	119	light responsive element
Pyun19G002500.1	GT1-motif	1080	1086	light responsive element
Pyun19G002500.1	MRE	776	783	MYB binding site involved in light responsiveness
Pyun19G002500.1	myb	80	86	drought responsive element
Pyun19G002500.1	myb	1085	1091	drought responsive element
Pyun19G002500.1	Myb-binding site	422	428	cis-acting regulatory element
Pyun19G002500.1	MYB-like sequence	158	164	Function unknown
Pyun19G002500.1	MYB-like sequence	1081	1087	Function unknown
Pyun19G002500.1	MYC	131	137	dehydration responsive element
Pyun19G002500.1	MYC	377	383	dehydration responsive element
Pyun19G002500.1	myc	631	638	dehydration responsive element
Pyun19G002500.1	MYC	975	981	dehydration responsive element
Pyun19G002500.1	MYC	1342	1348	dehydration responsive element
Pyun19G002500.1	P-box	200	207	gibberellin-responsive element
Pyun19G002500.1	TCA-element	1183	1192	cis-acting element involved in salicylic acid responsiveness
Pyun19G002500.1	TC-rich repeats	1376	1385	cis-acting element involved in defense and stress responsiveness
Pyun19G010740.1	AAGAA-motif	877	884	involved in secondary xylem development
Pyun19G010740.1	ABRE	989	996	cis-acting element involved in the abscisic acid responsiveness
Pyun19G010740.1	AE-box	1369	1377	part of a module for light response
Pyun19G010740.1	ARE	257	263	cis-acting regulatory element essential for the anaerobic induction
Pyun19G010740.1	AT1-motif	1110	1123	part of a light responsive module
Pyun19G010740.1	AT-rich element	1041	1051	binding site of AT-rich DNA binding protein (ATBP-1)
Pyun19G010740.1	GARE-motif	480	487	gibberellin-responsive element
Pyun19G010740.1	GATA-motif	532	539	part of a light responsive element
Pyun19G010740.1	GCN4_motif	1090	1097	cis-regulatory element involved in endosperm expression
Pyun19G010740.1	GT1-motif	102	108	light responsive element
Pyun19G010740.1	GT1-motif	247	253	light responsive element
Pyun19G010740.1	GT1-motif	722	728	light responsive element
Pyun19G010740.1	GT1-motif	992	998	light responsive element
Pyun19G010740.1	GT1-motif	1309	1315	light responsive element
Pyun19G010740.1	MYB	1413	1419	drought responsive element
Pyun19G010740.1	Myb-binding site	480	486	cis-acting regulatory element
Pyun19G010740.1	Myb-binding site	1300	1306	cis-acting regulatory element
Pyun19G010740.1	MYB-like sequence	1310	1316	Function unknown
Pyun19G010740.1	MYC	291	297	dehydration responsive element
Pyun19G010740.1	MYC	1049	1055	dehydration responsive element
Pyun19G010740.1	MYC	1069	1075	dehydration responsive element
Pyun19G010740.1	MYC	1361	1367	dehydration responsive element
Pyun19G010740.1	TGA-element	1322	1328	auxin-responsive element
Pyun19G013290.1	AAGAA-motif	1141	1148	involved in secondary xylem development
Pyun19G013290.1	ABRE	1444	1449	cis-acting element involved in the abscisic acid responsiveness
Pyun19G013290.1	ACE	607	616	cis-acting element involved in light responsiveness
Pyun19G013290.1	ARE	739	745	cis-acting regulatory element essential for the anaerobic induction
Pyun19G013290.1	ARE	1196	1202	cis-acting regulatory element essential for the anaerobic induction
Pyun19G013290.1	ATCT-motif	1225	1234	part of a conserved DNA module involved in light responsiveness
Pyun19G013290.1	Box 4	231	237	part of a conserved DNA module involved in light responsiveness
Pyun19G013290.1	Box 4	873	879	part of a conserved DNA module involved in light responsiveness
Pyun19G013290.1	Box 4	1452	1458	part of a conserved DNA module involved in light responsiveness
Pyun19G013290.1	CAT-box	1437	1443	cis-acting regulatory element related to meristem expression
Pyun19G013290.1	ERE	33	41	cis-acting regulatory element involved in ethylene responsiveness
Pyun19G013290.1	ERE	936	944	cis-acting regulatory element involved in ethylene responsiveness
Pyun19G013290.1	G-Box	1444	1450	cis-acting regulatory element involved in light responsiveness
Pyun19G013290.1	MBS	75	81	MYB binding site involved in drought-inducibility
Pyun19G013290.1	MRE	552	559	MYB binding site involved in light responsiveness
Pyun19G013290.1	MYB-like sequence	1100	1106	Function unknown
Pyun19G013290.1	MYC	296	302	dehydration responsive element
Pyun19G013290.1	MYC	314	320	dehydration responsive element
Pyun19G013290.1	MYC	338	344	dehydration responsive element
Pyun19G013290.1	TATC-box	285	292	cis-acting element involved in gibberellin-responsiveness
Pyun19G013290.1	TATC-box	879	886	cis-acting element involved in gibberellin-responsiveness
Pyun19G013290.1	TATC-box	1331	1338	cis-acting element involved in gibberellin-responsiveness
Pyun19G013290.1	TCA	481	490	Function unknown
Pyun19G013290.1	TCCC-motif	1481	1488	part of a light responsive element
Pyun19G013290.1	TC-rich repeats	602	612	cis-acting element involved in defense and stress responsiveness
Pyun19G013290.1	TC-rich repeats	799	809	cis-acting element involved in defense and stress responsiveness
Pyun19G013300.1	AAAC-motif	1041	1052	light responsive element
Pyun19G013300.1	AAGAA-motif	84	91	involved in secondary xylem development
Pyun19G013300.1	AAGAA-motif	1434	1441	involved in secondary xylem development
Pyun19G013300.1	ABRE	1256	1265	cis-acting element involved in the abscisic acid responsiveness
Pyun19G013300.1	AE-box	1456	1464	part of a module for light response
Pyun19G013300.1	ARE	135	141	cis-acting regulatory element essential for the anaerobic induction
Pyun19G013300.1	ATCT-motif	31	40	part of a conserved DNA module involved in light responsiveness
Pyun19G013300.1	ATCT-motif	913	922	part of a conserved DNA module involved in light responsiveness
Pyun19G013300.1	Box 4	1161	1167	part of a conserved DNA module involved in light responsiveness
Pyun19G013300.1	Box 4	1375	1381	part of a conserved DNA module involved in light responsiveness
Pyun19G013300.1	box S	601	608	wound-responsive element
Pyun19G013300.1	CAT-box	684	690	cis-acting regulatory element related to meristem expression
Pyun19G013300.1	CAT-box	1260	1266	cis-acting regulatory element related to meristem expression
Pyun19G013300.1	CTAG-motif	641	650	Function unknown
Pyun19G013300.1	CTAG-motif	1213	1222	Function unknown
Pyun19G013300.1	ERE	430	438	cis-acting regulatory element involved in ethylene responsiveness
Pyun19G013300.1	GARE-motif	655	662	gibberellin-responsive element
Pyun19G013300.1	GT1-motif	76	83	light responsive element
Pyun19G013300.1	LAMP-element	332	340	part of a light responsive element
Pyun19G013300.1	LTR	132	138	cis-acting element involved in low-temperature responsiveness
Pyun19G013300.1	myb	750	756	drought responsive element
Pyun19G013300.1	myb	797	803	drought responsive element
Pyun19G013300.1	Myb-binding site	656	662	cis-acting regulatory element
Pyun19G013300.1	MYB-like sequence	497	503	Function unknown
Pyun19G013300.1	MYC	139	145	dehydration responsive element
Pyun19G013300.1	myc	381	388	dehydration responsive element
Pyun19G013300.1	MYC	391	397	dehydration responsive element
Pyun19G013300.1	MYC	732	738	dehydration responsive element
Pyun19G013300.1	MYC	935	941	dehydration responsive element
Pyun19G013300.1	STRE	606	611	stress responsive element
Pyun19G013300.1	STRE	1407	1412	stress responsive element
Pyun19G013300.1	TATC-box	792	799	cis-acting element involved in gibberellin-responsiveness
Pyun19G013300.1	TATC-box	881	888	cis-acting element involved in gibberellin-responsiveness
Pyun19G013300.1	TCA	322	331	Function unknown
Pyun19G013300.1	TCA-element	1364	1373	cis-acting element involved in salicylic acid responsiveness
Pyun19G013300.1	TCT-motif	383	389	part of a light responsive element
Pyun19G013310.1	AAAC-motif	341	352	light responsive element
Pyun19G013310.1	AAGAA-motif	1037	1044	involved in secondary xylem development
Pyun19G013310.1	AAGAA-motif	1065	1072	involved in secondary xylem development
Pyun19G013310.1	ABRE	1370	1375	cis-acting element involved in the abscisic acid responsiveness
Pyun19G013310.1	ARE	1122	1128	cis-acting regulatory element essential for the anaerobic induction
Pyun19G013310.1	AuxRR-core	669	676	cis-acting regulatory element involved in auxin responsiveness
Pyun19G013310.1	Box 4	136	142	part of a conserved DNA module involved in light responsiveness
Pyun19G013310.1	Box 4	731	737	part of a conserved DNA module involved in light responsiveness
Pyun19G013310.1	Box 4	1056	1062	part of a conserved DNA module involved in light responsiveness
Pyun19G013310.1	Box 4	1378	1384	part of a conserved DNA module involved in light responsiveness
Pyun19G013310.1	CAT-box	1363	1369	cis-acting regulatory element related to meristem expression
Pyun19G013310.1	ERE	880	888	cis-acting regulatory element involved in ethylene responsiveness
Pyun19G013310.1	ERE	951	959	cis-acting regulatory element involved in ethylene responsiveness
Pyun19G013310.1	G-Box	1370	1376	cis-acting regulatory element involved in light responsiveness
Pyun19G013310.1	GT1-motif	308	314	light responsive element
Pyun19G013310.1	MYB-like sequence	1024	1030	Function unknown
Pyun19G013310.1	MYC	219	225	dehydration responsive element
Pyun19G013310.1	MYC	243	249	dehydration responsive element
Pyun19G013310.1	TATC-box	190	197	cis-acting element involved in gibberellin-responsiveness
Pyun19G013310.1	TATC-box	913	920	cis-acting element involved in gibberellin-responsiveness
Pyun19G013310.1	TATC-box	1257	1264	cis-acting element involved in gibberellin-responsiveness
Pyun19G013310.1	TATC-box	1469	1476	cis-acting element involved in gibberellin-responsiveness
Pyun19G013310.1	TCA	573	582	Function unknown
Pyun19G013310.1	TCCC-motif	1407	1414	part of a light responsive element
Pyun19G013310.1	TC-rich repeats	1018	1027	cis-acting element involved in defense and stress responsiveness
Pyun19G013310.1	TCT-motif	483	489	part of a light responsive element
