# Supplementary material for: Identification of Kunitz-Type Inhibitor Gene Family of Populus yunnanensis Reveals a Stress Tolerance Function in Inverted Cuttings
Source: Int J Mol Sci. 2024 Dec 29;26(1):188. doi: 10.3390/ijms26010188 (PMC11720115; doi:10.3390/ijms26010188)
Supplement: Supplementary file 1 [file ijms-26-00188-s001.zip › Table S11.xlsx]

## Sheet: Primers
Supplementary file: Primers used in this study
Primer	Forward primer (5’-3’)	Reverse primer (5’-3’)	Strategy
PyunKTI16	CCGATCACATGTAAGATGGGGG	AACTGGGACGCATGAGCATT	RT-qPCR
PyunKTI18	TCATCCGCGAAGGAACTTTGA	AAGGGTTCGGAGTTTGGACA	RT-qPCR
PyunKTI19	ACCAGTTGGAGAATCCGACG	CCTCCTGTGGTCACAACGAA	RT-qPCR

## Sheet: RT-PCR
Gene name	Group	sample	Ct of sample	Ct of PED1	ΔCt	2-ΔCt	Average of 2-ΔCt	2-ΔΔCt	Average of 2-ΔΔCt	SD
PyunKTI16	JZT	JZT1	29.4733	20.9933	8.48	0.00280069	0.00161547	1.73367	1	0.640485
		JZT2	30.5067	20.7467	9.76	0.00115331		0.713916
		JZT3	30.53	20.4	10.13	0.000892414		0.552416
	JDT	JDT1	27.6633	20.5733	7.09	0.00734002		4.54357	3.23055	1.33461
		JDT2	28.37	20.8067	7.56333	0.00528701		3.27273
		JDT3	28.8067	20.44	8.36667	0.00302958		1.87535
	SZT	SZT1	28.7267	20.1567	8.57	0.00263132	0.00235259	1.62882	1.45628	0.17867
		SZT2	28.8433	20.1233	8.72	0.00237147		1.46797
		SZT3	29.3167	20.39	8.92667	0.00205497		1.27205
	SDT	SDT1	26.59	19.7133	6.87667	0.00850976		5.26765	5.80513	1.07939
		SDT2	26.53	19.6067	6.92333	0.0082389		5.09999
		SDT3	26.45	19.9933	6.45667	0.0113854		7.04774
PyunKTI18	JZT	JZT1	30.72	21.6767	9.04333	0.00189533	0.00112127	1.69034	1	0.597958
		JZT2	30.9633	20.5267	10.4367	0.000721523		0.643485
		JZT3	31.3767	20.99	10.3867	0.000746968		0.666177
	JDT	JDT1	28.52	21.05	7.47	0.00564035		5.0303	8.15207	3.44869
		JDT2	28.4233	21.5433	6.88	0.00849012		7.57184
		JDT3	27.77	21.5367	6.23333	0.0132917		11.8541
	SZT	SZT1	30.72	20.2467	10.4733	0.000703416	0.00300441	0.627337	2.67946	2.71018
		SZT2	29.8833	20.8133	9.07	0.00186062		1.65938
		SZT3	29.02	21.7433	7.27667	0.00644919		5.75166
	SDT	SDT1	26.3767	19.8533	6.52333	0.0108713		9.69547	10.5335	2.11769
		SDT2	26.41	19.7733	6.63667	0.01005		8.96298
		SDT3	26.35	20.2433	6.10667	0.0145114		12.9419
PyunKTI19	JZT	JZT1	30.72	20.9433	9.77667	0.00114007	0.000777882	1.4656	1	0.404414
		JZT2	30.9633	20.1933	10.77	0.000572673		0.736195
		JZT3	31.0433	20.39	10.6533	0.000620908		0.798203
	JDT	JDT1	29.3767	21.05	8.32667	0.00311475		4.00414	8.14467	3.67413
		JDT2	28.41	21.5433	6.86667	0.00856895		11.0157
		JDT3	28.63	21.5367	7.09333	0.00732308		9.41412
	SZT	SZT1	29.71	20.58	9.13	0.00178483	0.00218249	2.29447	2.80568	1.38308
		SZT2	30.3333	20.8133	9.52	0.00136205		1.75098
		SZT3	29.71	21.51	8.2	0.00340059		4.3716
	SDT	SDT1	28.0167	19.8533	8.16333	0.00348812		4.48413	5.76445	1.69154
		SDT2	27.7433	19.7733	7.97	0.00398833		5.12716
		SDT3	27.63	20.2433	7.38667	0.00597574		7.68206

## Sheet: FPKM
Gene name	JZT	JDT	SZT	SDT
PyunKTI16	5.37656	17.9489	14.0499	49.2704
PyunKTI18	16.643	35.7012	30.094	78.3321
PyunKTI19	2.18652	6.08618	3.26809	13.1176
