# Supplementary material for: Identification of Kunitz-Type Inhibitor Gene Family of Populus yunnanensis Reveals a Stress Tolerance Function in Inverted Cuttings
Source: Int J Mol Sci. 2024 Dec 29;26(1):188. doi: 10.3390/ijms26010188 (PMC11720115; doi:10.3390/ijms26010188)
Supplement: Supplementary file 1 [file ijms-26-00188-s001.zip › Table S2.xlsx]

## Sheet: Table S2
Supplementary file: Table S2 Sequence ID of the 301 Kunitz proteins from Arabidopsis thaliana, Vitis vinifera, Salix suchowensis, Salix purpurea FishCreek, Salix purpurea, Populus pruinosa, Populus euphratica, Populus deltoides WV94, Populus deltoides, Populus davidiana, Populus tremula, Populus trichocarpa and Populus yunnanensis.
Arabidopsis thaliana	Vitis vinifera	Salix suchowensis	Salix purpurea FishCreek	Salix purpurea	Populus pruinosa	Populus euphratica	Populus deltoides WV94	Populus deltoides	Populus davidiana	Populus tremula	Populus trichocarpa	Populus yunnanensis
AT1G73330.1	VIT-217s0119g00150.1	willow.GLEAN.10001326	SpFC.03G065300.1	Sapur.017G127700.1	Ppr-641.26458	XP-011002518.1	Podel.01G327600.1	KAH8479993.1	XM-035032372.1	Potra000223g00911.1	Potri.001G309900.1	Pyun01G029930.1
AT1G72290.1	VIT-217s0119g00120.1	willow.GLEAN.10004227	SpFC.04G048500.1	Sapur.017G127500.1	Ppr-641.26459	XP-011008734.1	Podel.01G330300.1	KAH8479994.1	XM-035033491.1	Potra000223g31710.1	Potri.003G097900.2	Pyun03G009060.1
AT1G73325.1	VIT-217s0119g00280.1	willow.GLEAN.10004228	SpFC.04G048700.1	Sapur.017G127800.1	Ppr-727.30150	XP-011009406.1	Podel.03G103700.1	KAH8480235.1	XM-035033492.1	Potra000223g31711.1	Potri.004G000400.1	Pyun04G000040.1
AT1G73260.1	VIT-217s0119g00240.1	willow.GLEAN.10005295	SpFC.04G048900.1	Sapur.017G127600.1	Ppr-727.30151	XP-011009407.1	Podel.04G000100.1	KAH8481074.1	XM-035033495.1	Potra000526g03627.1	Potri.004G067600.1	Pyun04G005750.1
AT1G17860.1	VIT-200s0270g00120.1	willow.GLEAN.10005297	SpFC.04G048800.1	Sapur.003G064200.1	Ppr-2457.14604	XP-011009408.1	Podel.04G073700.1	KAH8481075.1	XM-035033496.1	Potra000875g07046.1	Potri.004G067800.1	Pyun04G005770.1
AT3G04330.1		willow.GLEAN.10005298	SpFC.19G113600.1	Sapur.016G187300.1	Ppr-2457.14606	XP-011009598.1	Podel.04G073900.1	KAH8482991.1	XM-035034362.1	Potra000875g07048.1	Potri.004G067900.1	Pyun04G005780.1
AT3G04320.1		willow.GLEAN.10005444	SpFC.19G113900.1	Sapur.004G047900.1	Ppr-2457.14607	XP-011009599.1	Podel.04G074100.1	KAH8482992.1	XM-035034363.1	Potra000875g07050.1	Potri.007G111500.1	Pyun04G005790.1
		willow.GLEAN.10005445	SpFC.19G023500.1	Sapur.004G047600.1	Ppr-2457.14608	XP-011012012.1	Podel.04G074300.1	KAH8482993.1	XM-035034437.1	Potra001031g08654.1	Potri.007G111600.1	Pyun07G011750.1
		willow.GLEAN.10005446	SpFC.19G112500.1	Sapur.004G047800.1	Ppr-3966.19817	XP-011012013.1	Podel.04G074400.1	KAH8482994.1	XM-035036319.1	Potra001031g08655.1	Potri.007G111700.1	Pyun07G011760.1
		willow.GLEAN.10005447	SpFC.19G088700.1	Sapur.007G100100.1	Ppr-2628.15478	XP-011012403.1	Podel.04G075000.1	KAH8482995.1	XM-035036758.1	Potra001031g08656.1	Potri.007G111800.1	Pyun07G011770.1
		willow.GLEAN.10005448	SpFC.19G113400.1	Sapur.007G100200.1	Ppr-3340.17958	XP-011014541.1	Podel.04G075100.1	KAH8483016.1	XM-035036759.1	Potra001031g30425.1	Potri.010G007500.1	Pyun07G011780.1
		willow.GLEAN.10005527	SpFC.19G018000.1	Sapur.019G021100.1	Ppr-14078.5245	XP-011014872.1	Podel.07G109800.1	KAH8494909.1	XM-035043641.1	Potra002294g17545.1	Potri.010G007700.1	Pyun10G000910.1
		willow.GLEAN.10006745	SpFC.19G113800.1	Sapur.019G108800.1	Ppr-9741.34904	XP-011016416.1	Podel.07G109900.1	KAH8494911.1	XM-035047254.1	Potra003729g32331.1	Potri.010G007800.1	Pyun10G000920.1
		willow.GLEAN.10013996	SpFC.19G113700.1	Sapur.019G108900.1	Ppr-2397.13597	XP-011023016.1	Podel.07G110200.1	KAH8494915.1	XM-035047255.1	Potra004019g24278.1	Potri.010G007811.1	Pyun10G000940.1
		willow.GLEAN.10017220	SpFC.19G112600.1	Sapur.019G021000.1	Ppr-6230.26079	XP-011023017.1	Podel.07G118900.1	KAH8494916.1	XM-035047257.1	Potra004300g24788.1	Potri.010G007822.1	Pyun10G000990.1
		willow.GLEAN.10017221	SpFC.19G112900.1	Sapur.019G026400.1	Ppr-6230.26080	XP-011023018.1	Podel.07G119000.1	KAH8494917.1	XM-035047258.1	Potra192724g28830.1	Potri.010G007900.1	Pyun10G001030.1
		willow.GLEAN.10017223	SpFC.19G112700.1		Ppr-7596.30860	XP-011023019.1	Podel.07G119100.1	KAH8494918.1	XM-035056349.1		Potri.010G007911.1	Pyun10G001050.1
		willow.GLEAN.10025688	SpFC.19G018100.1		Ppr-7596.30861	XP-011028094.1	Podel.07G119400.1	KAH8494920.1	XM-035056350.1		Potri.010G007922.1	Pyun10G001070.1
			SpFC.17G133200.1		Ppr-139121.5092	XP-011035401.1	Podel.07G119500.1	KAH8494921.1	XM-035056351.1		Potri.010G010111.1	Pyun10G001220.1
			SpFC.17G133400.1		Ppr-139121.5093	XP-011035402.1	Podel.07G119600.1	KAH8494922.1	XM-035056356.1		Potri.017G153200.1	Pyun17G015360.1
			SpFC.17G133100.1		Ppr-139121.5094	XP-011035403.1	Podel.07G121000.1	KAH8494923.1	XM-035058405.1		Potri.017G153400.1	Pyun17G015370.1
			SpFC.16G198800.1		Ppr-2781.16018	XP-011035408.1	Podel.07G121700.1	KAH8494925.1	XM-035058413.1		Potri.017G153466.1	Pyun17G015380.1
			SpFC.07G103500.1		Ppr-31613.17150	XP-011041831.1	Podel.07G121800.1	KAH8502561.1	XM-035058432.1		Potri.017G153600.1	Pyun17G015390.1
			SpFC.07G103400.1		Ppr-28996.16257	XP-011041832.1	Podel.07G121900.1	KAH8502562.1	XM-035058444.1		Potri.019G006900.1	Pyun19G002480.1
						XP-011045717.1	Podel.07G122000.1	KAH8502563.1	XM-035067193.1		Potri.019G088200.1	Pyun19G002500.1
						XP-011046090.1	Podel.10G007000.1	KAH8502568.1	XM-035068884.1		Potri.019G122100.1	Pyun19G010740.1
						XP-011046091.1	Podel.10G007300.1	KAH8502569.1	XM-035072244.1		Potri.019G124366.1	Pyun19G013290.1
						XP-011046376.1	Podel.10G007400.1	KAH8511604.1	XM-035076653.1		Potri.019G124432.1	Pyun19G013300.1
							Podel.17G168200.1	KAH8511605.1			Potri.019G124500.1	Pyun19G013310.1
							Podel.17G169100.1	KAH8511606.1			Potri.019G124750.1
							Podel.17G169200.1	KAH8511607.1
							Podel.17G169300.1	KAH8511611.1
							Podel.17G169400.1	KAH8512257.1
							Podel.17G169500.1	KAH8513824.1
							Podel.19G010300.1	KAH8519609.1
							Podel.19G010400.1
							Podel.19G092600.1
							Podel.19G123400.1
							Podel.19G123500.1
							Podel.19G123600.1
							Podel.19G123700.1
