# Supplementary material for: Identification of Kunitz-Type Inhibitor Gene Family of Populus yunnanensis Reveals a Stress Tolerance Function in Inverted Cuttings
Source: Int J Mol Sci. 2024 Dec 29;26(1):188. doi: 10.3390/ijms26010188 (PMC11720115; doi:10.3390/ijms26010188)
Supplement: Supplementary file 1 [file ijms-26-00188-s001.zip › Table S3.xlsx]

## Sheet: Table S3
Supplementary file: Table S3 signal peptide prediction of the 29 PyunKTI proteins with SignalP-6.0									Group1	group2	group3	group4
Gene name	Gene ID	Prediction	SP(Sec/SPI)	position	n-region	h-region	c-region	CS Position	1~26	NA	1~19	1~21
PyunKTI1	Pyun01G029930	SP	0.999103	1~21	1~3	4~17	18~21	CS pos: 21-22. Pr: 0.9766	1~27		1~23
PyunKTI2	Pyun03G009060	SP	0.998965	1~26	1~5	6~20	21~26	CS pos: 26-27. Pr: 0.8506	1~28		1~24
PyunKTI3	Pyun04G000040	SP	0.999228	1~21	1~3	4~18	19~21	CS pos: 21-22. Pr: 0.9871			1~25
PyunKTI4	Pyun04G005750	SP	0.999058	1~19	1~5	6~16	17~19	CS pos: 19-20. Pr: 0.8569
PyunKTI5	Pyun04G005770	SP	0.999242	1~25	1~2	3~20	21~25	CS pos: 25-26. Pr: 0.9793
PyunKTI6	Pyun04G005780	SP	0.999229	1~25	1~2	3~20	21~25	CS pos: 25-26. Pr: 0.9793
PyunKTI7	Pyun04G005790	SP	0.999143	1~24	1~2	3~16	17~24	CS pos: 24-25. Pr: 0.9588
PyunKTI8	Pyun07G011750	SP	0.99904	1~21	1~3	4~17	18~21	CS pos: 21-22. Pr: 0.9768
PyunKTI9	Pyun07G011760	SP	0.951733	1~21	1~3	4~17	18~21	CS pos: 21-22. Pr: 0.9032
PyunKTI10	Pyun07G011770	SP	0.999048	1~21	1~3	4~17	18~21	CS pos: 21-22. Pr: 0.9776
PyunKTI11	Pyun07G011780	SP	0.999055	1~21	1~3	4~17	18~21	CS pos: 21-22. Pr: 0.9770
PyunKTI12	Pyun10G000910	SP	0.999011	1~27	1~5	6~21	22~27	CS pos: 27-28. Pr: 0.9714
PyunKTI13	Pyun10G000920	SP	0.999011	1~27	1~5	6~21	22~27	CS pos: 27-28. Pr: 0.9714
PyunKTI14	Pyun10G000940	SP	0.999069	1~27	1~5	6~21	22~27	CS pos: 27-28. Pr: 0.9706
PyunKTI15	Pyun10G000990	SP	0.999037	1~27	1~2	3~21	22~27	CS pos: 27-28. Pr: 0.9743
PyunKTI16	Pyun10G001030	SP	0.998984	1~27	1~5	6~21	22~27	CS pos: 27-28. Pr: 0.9707
PyunKTI17	Pyun10G001050	SP	0.999057	1~27	1~2	3~19	20~27	CS pos: 27-28. Pr: 0.9641
PyunKTI18	Pyun10G001070	SP	0.999037	1~27	1~2	3~21	22~27	CS pos: 27-28. Pr: 0.9743
PyunKTI19	Pyun10G001220	SP	0.999168	1~21	1~5	6~17	18~21	CS pos: 21-22. Pr: 0.9802
PyunKTI20	Pyun17G015360	SP	0.999152	1~23	1~2	3~17	18~23	CS pos: 23-24. Pr: 0.9700
PyunKTI21	Pyun17G015370	SP	0.999117	1~25	1~2	3~15	16~25	CS pos: 25-26. Pr: 0.9509
PyunKTI22	Pyun17G015380	SP	0.999117	1~25	1~2	3~15	16~25	CS pos: 25-26. Pr: 0.9509
PyunKTI23	Pyun17G015390	SP	0.999117	1~25	1~2	3~15	16~25	CS pos: 25-26. Pr: 0.9509
PyunKTI24	Pyun19G002480	SP	0.999067	1~21	1~3	4~17	18~21	CS pos: 21-22. Pr: 0.9724
PyunKTI25	Pyun19G002500	SP	0.99913	1~21	1~3	4~17	18~21	CS pos: 21-22. Pr: 0.9347
PyunKTI26	Pyun19G010740	NO_SP	0.052876
PyunKTI27	Pyun19G013290	SP	0.999112	1~28	1~2	3~22	23~28	CS pos: 28-29. Pr: 0.9687
PyunKTI28	Pyun19G013300	SP	0.99906	1~28	1~5	6~22	23~28	CS pos: 28-29. Pr: 0.9714
PyunKTI29	Pyun19G013310	SP	0.999136	1~28	1~2	3~22	23~28	CS pos: 28-29. Pr: 0.9691
