# Supplementary material for: Identification of Kunitz-Type Inhibitor Gene Family of Populus yunnanensis Reveals a Stress Tolerance Function in Inverted Cuttings
Source: Int J Mol Sci. 2024 Dec 29;26(1):188. doi: 10.3390/ijms26010188 (PMC11720115; doi:10.3390/ijms26010188)
Supplement: Supplementary file 1 [file ijms-26-00188-s001.zip › Table S4.xlsx]

## Sheet: Table S4
Supplementary file: Table S4 Prediction of transmembrane helices in 29 PyunKTI proteins with TMHMM - 2.0
gene name	Length	Number of predicted TMHs	Exp number of AAs in TMHs	Exp number, first 60 AAs	Total prob of N-in	inside	TMhelix	outside
PyunKTI1	193	0	0.85239	0.83011	0.06509			1~193
PyunKTI2	203	0	1.32859	0.9161	0.07702			1~203
PyunKTI3	199	0	0.88987	0.86108	0.05927			1~199
PyunKTI4	216	0	10.3311	10.3306	0.4932			1~216
PyunKTI5	211	1	21.4733	21.4329	0.89658	1~4	5~27	28~211
PyunKTI6	212	1	20.6741	20.6655	0.89599	1~4	5~27	28~212
PyunKTI7	215	0	3.28725	3.28414	0.18552			1~215
PyunKTI8	202	0	4.46614	4.00001	0.15581			1~202
PyunKTI9	196	0	3.9409	3.91532	0.17013			1~196
PyunKTI10	183	0	1.85865	1.85668	0.10142			1~183
PyunKTI11	202	0	3.53095	3.12685	0.13111			1~202
PyunKTI12	200	0	7.60845	7.40893	0.38739			1~200
PyunKTI13	199	0	8.45492	7.682	0.40107			1~199
PyunKTI14	202	0	19.4413	13.9323	0.72665			1~202
PyunKTI15	202	1	17.5058	17.3121	0.84043	1~6	7~26	27~202
PyunKTI16	201	0	1.73133	1.51032	0.14185			1~201
PyunKTI17	202	0	8.10053	4.89409	0.34004			1~202
PyunKTI18	202	1	18.9306	17.4626	0.84697	1~6	7~26	27~202
PyunKTI19	194	0	2.33475	2.28206	0.17144			1~194
PyunKTI20	209	0	0.87932	0.87649	0.05669			1~209
PyunKTI21	206	0	1.48736	1.48677	0.09588			1~206
PyunKTI22	206	0	1.48748	1.48684	0.09589			1~206
PyunKTI23	206	0	1.48748	1.48684	0.09589			1~206
PyunKTI24	196	0	2.37033	2.36375	0.14768			1~196
PyunKTI25	200	0	3.08834	3.08293	0.15001			1~200
PyunKTI26	259	1	23.5556	14.1848	0.86501	1~43	44~66	67~259
PyunKTI27	203	1	19.8977	19.3781	0.90152	1~6	7~26	27~203
PyunKTI28	208	1	16.8488	16.7099	0.82906	1~6	7~26	27~208
PyunKTI29	206	1	19.7791	19.3757	0.92211	1~6	7~26	27~206
