# Supplementary material for: Identification of Kunitz-Type Inhibitor Gene Family of Populus yunnanensis Reveals a Stress Tolerance Function in Inverted Cuttings
Source: Int J Mol Sci. 2024 Dec 29;26(1):188. doi: 10.3390/ijms26010188 (PMC11720115; doi:10.3390/ijms26010188)
Supplement: Supplementary file 1 [file ijms-26-00188-s001.zip › Table S5.xlsx]

## Sheet: Table S5
Supplementary file: Table S5 Secondary structure prediction of the 29 PyunKTI proteins
Protein name	Alpha helix (%)	Extended strand(%)	Beta turn(%)	Random coil(%)
PyunKTI1	0.0674	0.3472	0.0829	0.5026
PyunKTI2	0.1379	0.3547	0.0443	0.4631
PyunKTI3	0.0854	0.3065	0.0804	0.5276
PyunKTI4	0.125	0.3056	0.0602	0.5093
PyunKTI5	0.0948	0.3318	0.0616	0.5118
PyunKTI6	0.0755	0.3443	0.0566	0.5236
PyunKTI7	0.0651	0.3395	0.0791	0.5163
PyunKTI8	0.0891	0.3218	0.0693	0.5198
PyunKTI9	0.0867	0.3214	0.0714	0.5204
PyunKTI10	0.0929	0.3497	0.0656	0.4918
PyunKTI11	0.0891	0.3317	0.0891	0.4901
PyunKTI12	0.14	0.33	0.05	0.48
PyunKTI13	0.1457	0.2864	0.0704	0.4975
PyunKTI14	0.1139	0.3218	0.0545	0.5099
PyunKTI15	0.1436	0.3317	0.0743	0.4505
PyunKTI16	0.1244	0.3234	0.0498	0.5025
PyunKTI17	0.2079	0.3168	0.0743	0.401
PyunKTI18	0.1386	0.3168	0.0644	0.4802
PyunKTI19	0.0825	0.3505	0.0515	0.5155
PyunKTI20	0.067	0.3158	0.0813	0.5359
PyunKTI21	0.0971	0.335	0.068	0.5
PyunKTI22	0.1019	0.3301	0.068	0.5
PyunKTI23	0.1019	0.3301	0.068	0.5
PyunKTI24	0.0816	0.3214	0.0765	0.5204
PyunKTI25	0.095	0.32	0.085	0.5
PyunKTI26	0.1622	0.3707	0.0888	0.3784
PyunKTI27	0.1379	0.3005	0.064	0.4975
PyunKTI28	0.1298	0.3077	0.0625	0.5
PyunKTI29	0.1602	0.301	0.068	0.4709
