# Supplementary material for: Identification of Kunitz-Type Inhibitor Gene Family of Populus yunnanensis Reveals a Stress Tolerance Function in Inverted Cuttings
Source: Int J Mol Sci. 2024 Dec 29;26(1):188. doi: 10.3390/ijms26010188 (PMC11720115; doi:10.3390/ijms26010188)
Supplement: Supplementary file 1 [file ijms-26-00188-s001.zip › Table S6.xlsx]

## Sheet: Table S6
Supplementary file: Table S6 Protein tertiary structure prediction of the 29 PyunKTI proteins with swiss-model homologous modeling.
Gene name	Gene ID	QMEANDisCo Global	QSQE	Range	Seq Similarity	Coverage	GMQE	Identity	Method	Oligo_State	Templates
PyunKTI1	Pyun01G029930.1	0.74 ± 0.07	0	23-193	0.4	0.87	0.71	0.4251	X-ray, 1.30 Å	Monomer	5yh4.1.A mirauclin-like protein	Miraculin-like protein from Vitis vinifera
PyunKTI2	Pyun03G009060.1	0.63 ± 0.05	0.24	30-199	0.36	0.81	0.57	0.3091	X-ray, 1.70 Å	Homo-dimer	3s8k.1.A Latex serine proteinase inhibitor	Crystal structure of a papaya latex serine protease inhibitor (PPI) at 1.7A resolution
PyunKTI3	Pyun04G000040.1	0.72 ± 0.07	0	27-199	0.4	0.84	0.69	0.4167	X-ray, 1.30 Å	Monomer	5yh4.1.A mirauclin-like protein	Miraculin-like protein from Vitis vinifera
PyunKTI4	Pyun04G005750.1	0.83 ± 0.07	0	30-205	0.5	0.8	0.71	0.6358	X-ray, 1.30 Å	Monomer	5yh4.1.A mirauclin-like protein	Miraculin-like protein from Vitis vinifera
PyunKTI5	Pyun04G005770.1	0.73 ± 0.06	0	24-204	0.44	0.84	0.69	0.5028	X-ray, 1.30 Å	Monomer	5yh4.1.A mirauclin-like protein	Miraculin-like protein from Vitis vinifera
PyunKTI6	Pyun04G005780.1	0.73 ± 0.06	0	24-204	0.44	0.83	0.69	0.5284	X-ray, 1.30 Å	Monomer	5yh4.1.A mirauclin-like protein	Miraculin-like protein from Vitis vinifera
PyunKTI7	Pyun04G005790.1	0.85 ± 0.06	0	29-208	0.52	0.82	0.73	0.7273	X-ray, 1.30 Å	Monomer	5yh4.1.A mirauclin-like protein	Miraculin-like protein from Vitis vinifera
PyunKTI8	Pyun07G011750.1	0.70 ± 0.06	0	23-202	0.38	0.86	0.68	0.3699	X-ray, 1.30 Å	Monomer	5yh4.1.A mirauclin-like protein	Miraculin-like protein from Vitis vinifera
PyunKTI9	Pyun07G011760.1	0.68 ± 0.07	0	22-196	0.38	0.85	0.67	0.3653	X-ray, 1.30 Å	Monomer	5yh4.1.A mirauclin-like protein	Miraculin-like protein from Vitis vinifera
PyunKTI10	Pyun07G011770.1	0.67 ± 0.07	0	22-182	0.38	0.84	0.65	0.3725	X-ray, 1.30 Å	Monomer	5yh4.1.A mirauclin-like protein	Miraculin-like protein from Vitis vinifera
PyunKTI11	Pyun07G011780.1	0.70 ± 0.06	0	23-202	0.38	0.86	0.68	0.3699	X-ray, 1.30 Å	Monomer	5yh4.1.A mirauclin-like protein	Miraculin-like protein from Vitis vinifera
PyunKTI12	Pyun10G000910.1	0.67 ± 0.07	0	29-199	0.36	0.82	0.62	0.3354	X-ray, 1.30 Å	Monomer	5yh4.1.A mirauclin-like protein	Miraculin-like protein from Vitis vinifera
PyunKTI13	Pyun10G000920.1	0.63 ± 0.07	0	29-198	0.35	0.81	0.58	0.321	X-ray, 1.30 Å	Monomer	5yh4.1.A mirauclin-like protein	Miraculin-like protein from Vitis vinifera
PyunKTI14	Pyun10G000940.1	0.66 ± 0.07	0	29-201	0.36	0.82	0.61	0.3333	X-ray, 1.30 Å	Monomer	5yh4.1.A mirauclin-like protein	Miraculin-like protein from Vitis vinifera
PyunKTI15	Pyun10G000990.1	0.67 ± 0.07	0	29-201	0.37	0.82	0.62	0.3333	X-ray, 1.30 Å	Monomer	5yh4.1.A mirauclin-like protein	Miraculin-like protein from Vitis vinifera
PyunKTI16	Pyun10G001030.1	0.67 ± 0.07	0	29-199	0.37	0.82	0.61	0.3476	X-ray, 1.30 Å	Monomer	5yh4.1.A mirauclin-like protein	Miraculin-like protein from Vitis vinifera
PyunKTI17	Pyun10G001050.1	0.67 ± 0.07	0	29-201	0.36	0.82	0.62	0.3333	X-ray, 1.30 Å	Monomer	5yh4.1.A mirauclin-like protein	Miraculin-like protein from Vitis vinifera
PyunKTI18	Pyun10G001070.1	0.67 ± 0.07	0	29-201	0.37	0.82	0.62	0.3333	X-ray, 1.30 Å	Monomer	5yh4.1.A mirauclin-like protein	Miraculin-like protein from Vitis vinifera
PyunKTI19	Pyun10G001220.1	0.66 ± 0.07	0	22-188	0.37	0.82	0.62	0.3563	X-ray, 1.30 Å	Monomer	5yh4.1.A mirauclin-like protein	Miraculin-like protein from Vitis vinifera
PyunKTI20	Pyun17G015360.1	0.81 ± 0.06	0	23-204	0.49	0.85	0.74	0.6441	X-ray, 1.30 Å	Monomer	5yh4.1.A mirauclin-like protein	Miraculin-like protein from Vitis vinifera
PyunKTI21	Pyun17G015370.1	0.87 ± 0.06	0	27-206	0.52	0.86	0.78	0.7191	X-ray, 1.30 Å	Monomer	5yh4.1.A mirauclin-like protein	Miraculin-like protein from Vitis vinifera
PyunKTI22	Pyun17G015380.1	0.87 ± 0.06	0	27-206	0.52	0.86	0.78	0.7191	X-ray, 1.30 Å	Monomer	5yh4.1.A mirauclin-like protein	Miraculin-like protein from Vitis vinifera
PyunKTI23	Pyun17G015390.1	0.87 ± 0.06	0	27-206	0.52	0.86	0.78	0.7191	X-ray, 1.30 Å	Monomer	5yh4.1.A mirauclin-like protein	Miraculin-like protein from Vitis vinifera
PyunKTI24	Pyun19G002480.1	0.70 ± 0.07	0	22-196	0.39	0.85	0.68	0.3952	X-ray, 1.30 Å	Monomer	5yh4.1.A mirauclin-like protein	Miraculin-like protein from Vitis vinifera
PyunKTI25	Pyun19G002500.1	0.71 ± 0.06	0	23-200	0.39	0.86	0.69	0.3953	X-ray, 1.30 Å	Monomer	5yh4.1.A mirauclin-like protein	Miraculin-like protein from Vitis vinifera
PyunKTI26	Pyun19G010740.1	0.64 ± 0.06	0	67-249	0.37	0.66	0.44	0.3509	X-ray, 1.30 Å	Monomer	5yh4.1.A mirauclin-like protein	Miraculin-like protein from Vitis vinifera
PyunKTI27	Pyun19G013290.1	0.67 ± 0.07	0	27-192	0.38	0.78	0.59	0.3711	X-ray, 1.30 Å	Monomer	5yh4.1.A mirauclin-like protein	Miraculin-like protein from Vitis vinifera
PyunKTI28	Pyun19G013300.1	0.66 ± 0.07	0	30-203	0.38	0.79	0.59	0.3598	X-ray, 1.30 Å	Monomer	5yh4.1.A mirauclin-like protein	Miraculin-like protein from Vitis vinifera
PyunKTI29	Pyun19G013310.1	0.64 ± 0.07	0	27-201	0.38	0.77	0.57	0.3711	X-ray, 1.30 Å	Monomer	5yh4.1.A mirauclin-like protein	Miraculin-like protein from Vitis vinifera
