# Supplementary material for: Identification of Kunitz-Type Inhibitor Gene Family of Populus yunnanensis Reveals a Stress Tolerance Function in Inverted Cuttings
Source: Int J Mol Sci. 2024 Dec 29;26(1):188. doi: 10.3390/ijms26010188 (PMC11720115; doi:10.3390/ijms26010188)
Supplement: Supplementary file 1 [file ijms-26-00188-s001.zip › Table S7.xlsx]

## Sheet: Table S7
Supplementary file: Table S7 fifteen predicted conserved motifs of the 29 PyunKTI proteins
Domain	E-value	nsites	length	Multilevel consensus sequence	specificality
Motif 1	7.5e-392	11	61	IRFSTTAKGFIVTTGGVDRLNRFKITKYEGDNSFYQLSFCPISEPFCECSCVPVGVNGDKB	Group1
Motif 2	8.7e-314	28	29	EPVLDVFGHELRAGAEYYILPASTDNAGG	ALL
Motif 3	9.3e-252	16	40	DTVIRESTDLTIKFSAASICVQSTAWKIGEEDPETRRRFV	Group2、Group3、Group4
Motif 4	1.8e-170	29	21	KJTKFLGLSFLLFAFAATSQP	ALL
Motif 5	1.4e-110	29	15	STLSEGLPVTFSPVV	ALL
Motif 6	4.7e-135	29	21	CSTDGVIREDTGLNVNFDGPR	ALL
Motif 7	2.4e-88	8	25	TTGGVEGNPGPETTTNWFKIEKAGD	Group2
Motif 8	5.5e-82	25	15	VTSTGNVTCPLDVIQ	ALL
Motif 9	1.1e-57	10	11	CRMAGVTPMWK	Group1
Motif 10	4.6e-57	18	15	LAPSAGPLLVMFEPD	Group1、Group2、Group3
Motif 11	3.4e-41	17	8	YKLVFCPT	Group2、Group3、Group4
Motif 12	4e-24	8	8	EAVHAKDA	Group1
Motif 13	2.8e-15	8	8	FPFIFRRA	Group4
Motif 14	2.2e-11	3	20	TDPIPSSNAWHFNIVKNDQG	Group4
Motif 15	1.6e-09	4	8	RVAATAAP	Grou3
