# Supplementary material for: Identification of Kunitz-Type Inhibitor Gene Family of Populus yunnanensis Reveals a Stress Tolerance Function in Inverted Cuttings
Source: Int J Mol Sci. 2024 Dec 29;26(1):188. doi: 10.3390/ijms26010188 (PMC11720115; doi:10.3390/ijms26010188)
Supplement: Supplementary file 1 [file ijms-26-00188-s001.zip › Table S8.xlsx]

## Sheet: Table S8
Supplementary file: Table S8 The gene duplication type of the KTIs in Populus yunnanensis, Populus trichocarpa, Arabidopsis thaliana and Vitis vinifera.
Gene name	Gene duplication type
PyunKTI1	WGD or segmental
PyunKTI2	dispersed
PyunKTI3	dispersed
PyunKTI4	WGD or segmental
PyunKTI5	tandem
PyunKTI6	tandem
PyunKTI7	tandem
PyunKTI8	WGD or segmental
PyunKTI9	tandem
PyunKTI10	tandem
PyunKTI11	tandem
PyunKTI12	tandem
PyunKTI13	tandem
PyunKTI14	proximal
PyunKTI15	proximal
PyunKTI16	proximal
PyunKTI17	proximal
PyunKTI18	proximal
PyunKTI19	dispersed
PyunKTI20	WGD or segmental
PyunKTI21	tandem
PyunKTI22	tandem
PyunKTI23	tandem
PyunKTI24	WGD or segmental
PyunKTI25	proximal
PyunKTI26	proximal
PyunKTI27	tandem
PyunKTI28	tandem
PyunKTI29	tandem
AT1G73330.1	Tandem
AT1G72290.1	Dispersed
AT1G73325.1	Tandem
AT1G73260.1	Proximal
AT1G17860.1	Dispersed
AT3G04330.1	Tandem
AT3G04320.1	Tandem
Potri.001G309900.1	WGD or Segmental
Potri.003G097900.2	Dispersed
Potri.004G000400.1	Dispersed
Potri.004G067600.1	WGD or Segmental
Potri.004G067800.1	WGD or Segmental
Potri.004G067900.1	Tandem
Potri.007G111500.1	Proximal
Potri.007G111600.1	Tandem
Potri.007G111700.1	Tandem
Potri.007G111800.1	Proximal
Potri.010G007500.1	Tandem
Potri.010G007700.1	Tandem
Potri.010G007800.1	Tandem
Potri.010G007811.1	Tandem
Potri.010G007822.1	Proximal
Potri.010G007900.1	Tandem
Potri.010G007911.1	Proximal
Potri.010G007922.1	Tandem
Potri.010G010111.1	Tandem
Potri.017G153200.1	WGD or Segmental
Potri.017G153400.1	Tandem
Potri.017G153466.1	WGD or Segmental
Potri.017G153600.1	Tandem
Potri.019G006900.1	WGD or Segmental
Potri.019G088200.1	Dispersed
Potri.019G122100.1	Tandem
Potri.019G124432.1	Tandem
Potri.019G124500.1	Tandem
Potri.019G124750.1	Tandem
VIT-217s0119g00150.1	Tandem
VIT-217s0119g00120.1	Tandem
VIT-217s0119g00280.1	Proximal
VIT-217s0119g00240.1	Tandem
VIT-200s0270g00120.1	Dispersed
WGD: whole-genome duplication.
