# Supplementary material for: Identification of Kunitz-Type Inhibitor Gene Family of Populus yunnanensis Reveals a Stress Tolerance Function in Inverted Cuttings
Source: Int J Mol Sci. 2024 Dec 29;26(1):188. doi: 10.3390/ijms26010188 (PMC11720115; doi:10.3390/ijms26010188)
Supplement: Supplementary file 1 [file ijms-26-00188-s001.zip › Table S9.xlsx]

## Sheet: Table S9
Supplementary file: Table S9 One-to-one orthologous relationships of the PyunKTIs between Populus trichocarpa, Populus yunnanensis and Vitis vinifera.
Duplicated gene pairs	Ka	Ks	Ka/Ks
PyunKTI5&PyunKTI6	0.0403709	0.0923697	0.437058
PyunKTI6&PyunKTI7	0.289729	0.699809	0.414011
PyunKTI8&PyunKTI9	0.360837	0.820558	0.439746
PyunKTI9&PyunKTI10	0.337934	0.38862	0.869574
PyunKTI10&PyunKTI11	0.351288	0.781012	0.449786
PyunKTI12&PyunKTI13	0.0581461	0.0564308	1.0304
PyunKTI20&PyunKTI21	0.337357	0.969266	0.348054
PyunKTI21&PyunKTI22	0.00858379	0.0203632	0.421533
PyunKTI22&PyunKTI23	0.00864209	0.0203239	0.392736
PyunKTI27&PyunKTI28	0.108799	0.128779	0.844848
PyunKTI28&PyunKTI29	0.0766476	0.0652191	1.17523
PyunKTI1&PyunKTI24	0.333151	1.11531	0.298707
PyunKTI4&PyunKTI21	0.262818	0.408795	0.64291
PyunKTI5&PyunKTI20	0.320302	0.610429	0.524715
PyunKTI1&Potri.001G309900.1	0.0115743	0.0211779	0.546528
PyunKTI1&Potri.019G006900.1	0.293844	1.1183	0.262758
PyunKTI2&Potri.003G097900.2	0.00215247	0.0140437	0.153269
PyunKTI3&Potri.004G000400.1	0.00889888	0.0134321	0.112329
PyunKTI4&Potri.004G067600.1	0.0211841	0.0407571	0.519765
PyunKTI4&Potri.017G153466.1	0.263267	0.383859	0.685844
PyunKTI5&Potri.004G067800.1	0.0403709	0.0923697	0.437058
PyunKTI5&Potri.017G153200.1	0.298392	0.604137	0.493915
PyunKTI8&Potri.007G111500.1	0.0291027	0.0695344	0.418537
PyunKTI9&Potri.007G111600.1	0.0185445	0.00664088	2.79247
PyunKTI12&Potri.010G007700.1	0.0642536	0.142166	0.451961
PyunKTI16&Potri.010G007900.1	0.043507	0.0587816	0.740147
PyunKTI17&Potri.010G007822.1	0.0403383	0.0709749	0.568346
PyunKTI20&Potri.004G067800.1	0.308324	0.65626	0.46982
PyunKTI20&Potri.017G153200.1	0.012612	0.0206554	0.610591
PyunKTI21&Potri.004G067600.1	0.235873	0.364846	0.6465
PyunKTI21&Potri.017G153600.1	0.0238546	0.0627544	0.380126
PyunKTI24&Potri.001G309900.1	0.349943	1.15408	0.303222
PyunKTI24&Potri.019G006900.1	0.296905	1.08179	0.274458
PyunKTI26&Potri.019G088200.1	0.00614968	0.0122828	0.500675
